# Supplementary material for: IM30 IDPs form a membrane-protective carpet upon super-complex disassembly
Source: Commun Biol. 2020 Oct 21;3:595. doi: 10.1038/s42003-020-01314-4 (PMC7577978; doi:10.1038/s42003-020-01314-4)
Supplement: Supplementary file 3 — Supplementary Data 1 [file 42003_2020_1314_MOESM3_ESM.xlsx]

## Sheet: Fig 1a
	Normalized relative intensity
DOPG concentration [µM]	Control	SD	IM30-CFP/Venus	SD
0	1	2.67503e-09	1	0
25	0.98903	0.01416	0.93788	0.01492
50	0.98228	0.0286	0.89815	0.00837
75	0.9852	0.02518	0.88221	0.00326
100	0.95878	0.01677	0.84744	0.01273
150	0.95069	0.01373	0.81526	0.01102
200	0.91958	0.04824	0.80432	0.01599
300	0.90686	0.0332	0.75801	0.01206
400	0.91512	0.03133	0.75053	0.01739
500	0.87155	0.04088	0.72372	0.01388
750	0.87308	0.03459	0.68825	0.01122
1000	0.88521	0.03472	0.66291	0.00825

## Sheet: Fig 1b
Width [m]	Height IM30 WT [m]	Width [m]	Height IM30* [m]
5e-07	3.37569e-10	0	3.8185e-10
5.19782e-07	3.43803e-10	3.85316e-08	4.5802e-10
5.39565e-07	3.83371e-10	7.70631e-08	6.57005e-10
5.59347e-07	4.27281e-10	1.15595e-07	4.15009e-10
5.79129e-07	4.59628e-10	1.54126e-07	4.72203e-10
5.98911e-07	4.88043e-10	1.92658e-07	4.05976e-10
6.18694e-07	4.8178e-10	2.31189e-07	4.83126e-10
6.38476e-07	4.64016e-10	2.69721e-07	4.81698e-10
6.58258e-07	4.35332e-10	3.08252e-07	4.97589e-10
6.78041e-07	3.90393e-10	3.46784e-07	4.26801e-10
6.97823e-07	3.65046e-10	3.85316e-07	4.15511e-10
7.17605e-07	3.62128e-10	4.23847e-07	3.19867e-10
7.37388e-07	3.80359e-10	4.62379e-07	4.18245e-10
7.5717e-07	4.29337e-10	5.0091e-07	3.74941e-10
7.76952e-07	4.95266e-10	5.39442e-07	3.93425e-10
7.96734e-07	5.19149e-10	5.77973e-07	5.15197e-10
8.16517e-07	4.54763e-10	6.16505e-07	5.50828e-10
8.36299e-07	3.94893e-10	6.55036e-07	3.35229e-10
8.56081e-07	3.52309e-10	6.93568e-07	3.67898e-10
8.75864e-07	3.83312e-10	7.32099e-07	4.68212e-10
8.95646e-07	4.2257e-10	7.70631e-07	4.49505e-10
9.15428e-07	4.61456e-10	8.09163e-07	4.32343e-10
9.35211e-07	4.62373e-10	8.47694e-07	3.70821e-10
9.54993e-07	4.57268e-10	8.86226e-07	3.90692e-10
9.74775e-07	4.20049e-10	9.24757e-07	3.50225e-10
9.94557e-07	4.8168e-10	9.63289e-07	3.97344e-10
1.01434e-06	5.83517e-10	1.00182e-06	3.21876e-10
1.03412e-06	6.93932e-10	1.04035e-06	4.02458e-10
1.0539e-06	8.85073e-10	1.07888e-06	4.83719e-10
1.07369e-06	1.2709e-09	1.11742e-06	1.23663e-09
1.09347e-06	1.32495e-09	1.15595e-06	1.63141e-09
1.11325e-06	1.31496e-09	1.19448e-06	1.78352e-09
1.13303e-06	1.3421e-09	1.23301e-06	1.68046e-09
1.15282e-06	1.35247e-09	1.27154e-06	1.87449e-09
1.1726e-06	1.31264e-09	1.31007e-06	1.62602e-09
1.19238e-06	1.40889e-09	1.3486e-06	1.83774e-09
1.21216e-06	1.38104e-09	1.38714e-06	1.69885e-09
1.23194e-06	1.30029e-09	1.42567e-06	1.77354e-09
1.25173e-06	1.30339e-09	1.4642e-06	1.67137e-09
1.27151e-06	1.38085e-09	1.50273e-06	1.70444e-09
1.29129e-06	1.39897e-09	1.54126e-06	1.86799e-09
1.31107e-06	1.40433e-09	1.57979e-06	1.92744e-09
1.33086e-06	1.40905e-09	1.61833e-06	1.77509e-09
1.35064e-06	1.34684e-09	1.65686e-06	1.86339e-09
1.37042e-06	1.32521e-09	1.69539e-06	1.87585e-09
1.3902e-06	1.28284e-09	1.73392e-06	2.0283e-09
1.40999e-06	1.29019e-09	1.77245e-06	1.86191e-09
1.42977e-06	1.36227e-09	1.81098e-06	1.98926e-09
1.44955e-06	1.381e-09	1.84951e-06	2.05835e-09
1.46933e-06	1.38011e-09	1.88805e-06	2.2163e-09
1.48911e-06	1.50431e-09	1.92658e-06	2.14397e-09
1.5089e-06	1.5136e-09	1.96511e-06	1.97194e-09
1.52868e-06	1.42718e-09	2.00364e-06	1.94476e-09
1.54846e-06	1.41301e-09	2.04217e-06	2.15526e-09
1.56824e-06	1.3925e-09	2.0807e-06	2.01385e-09
1.58803e-06	1.39533e-09	2.11924e-06	2.04226e-09
1.60781e-06	1.35541e-09	2.15777e-06	2.00673e-09
		2.1963e-06	2.14577e-09
		2.23483e-06	2.43825e-09
		2.27336e-06	2.0061e-09

## Sheet: Fig 1d
	Normalized fluorescence
Time [s]	neg. Ctrl	Lysozyme	IM30 WT	IM30*	pos. Ctrl			Initial slope [cps*s-1]			Mean	SD
200	0.99373	0.98204	0.9809	0.98966	0.98518		neg. Ctrl	-0.01275	-0.01294	-0.01297	-0.0128867	0.000119304
200.1	0.99809	0.99746	0.9922	0.9867	0.98568		Lysozyme	-0.01092	-0.01366	-0.01242	-0.0123333	0.00137205
200.2	0.98744	0.99704	0.9846	0.98228	0.98851		IM30 WT	-0.00869	-0.00702	-0.00857	-0.00809333	0.000931468
200.3	0.98358	0.98875	0.98841	0.99191	0.98692		IM30*	-0.00693	-0.00212	-0.00476	-0.00460333	0.00240882
200.4	0.97982	0.9875	0.99448	0.98615	0.99094
200.5	0.97781	0.9812	0.9888	0.98708	0.98459
200.6	0.97277	0.96516	0.98908	0.98553	0.99295
200.7	0.97572	0.97925	0.98441	0.98842	0.98808
200.8	0.96728	0.96848	0.98354	0.98422	0.98027
200.9	0.96799	0.97526	0.9901	0.98956	0.98538
201	0.95833	0.96004	0.99387	0.98931	0.98458
201.1	0.95965	0.95569	0.9832	0.98637	0.98697
201.2	0.95712	0.95413	0.9865	0.98971	0.9885
201.3	0.94667	0.95351	0.97612	0.98746	0.9929
201.4	0.95026	0.94559	0.97578	0.99034	0.98273
201.5	0.94039	0.95333	0.97742	0.98236	0.98401
201.6	0.93758	0.9404	0.98205	0.98211	0.97518
201.7	0.93133	0.93799	0.97287	0.98629	0.98901
201.8	0.93303	0.93275	0.97349	0.97927	0.97848
201.9	0.92528	0.92872	0.97789	0.97448	0.98183
202	0.92323	0.92919	0.96652	0.98184	0.9754
202.1	0.91465	0.9268	0.97155	0.98457	0.98487
202.2	0.9237	0.91306	0.97342	0.98741	0.97811
202.3	0.91613	0.90262	0.97473	0.98532	0.98678
202.4	0.90752	0.90685	0.96686	0.98255	0.98177
202.5	0.90676	0.89568	0.97708	0.98521	0.9791
202.6	0.90653	0.90732	0.96758	0.98704	0.97749
202.7	0.89436	0.89592	0.9638	0.98645	0.97836
202.8	0.89575	0.90317	0.96543	0.9804	0.97883
202.9	0.89646	0.89582	0.96753	0.97961	0.97734
203	0.89254	0.89858	0.96511	0.97725	0.97837
203.1	0.88287	0.89783	0.9628	0.97822	0.97863
203.2	0.89298	0.90076	0.96188	0.97836	0.98494
203.3	0.87987	0.88815	0.96362	0.98282	0.98098
203.4	0.87552	0.88247	0.9543	0.97082	0.9871
203.5	0.87195	0.8848	0.95907	0.97896	0.98326
203.6	0.86784	0.88848	0.95687	0.97936	0.97875
203.7	0.86708	0.87301	0.95703	0.97871	0.98302
203.8	0.86676	0.86929	0.95199	0.96964	0.98559
203.9	0.8684	0.8697	0.96265	0.98007	0.97733
204	0.8566	0.8584	0.94654	0.97036	0.98316
204.1	0.86348	0.84809	0.95134	0.97353	0.97367
204.2	0.85196	0.86402	0.95614	0.97017	0.9884
204.3	0.85393	0.86483	0.95842	0.97283	0.98511
204.4	0.84542	0.8488	0.94769	0.9726	0.97977
204.5	0.84853	0.86111	0.9511	0.96458	0.98
204.6	0.84305	0.8506	0.94922	0.97628	0.98331
204.7	0.83679	0.85062	0.94613	0.95977	0.98173
204.8	0.83797	0.83858	0.95455	0.9643	0.97862
204.9	0.82861	0.84005	0.95256	0.959	0.97937
205	0.83141	0.83292	0.94353	0.97207	0.98133
205.1	0.82764	0.84542	0.94625	0.96352	0.98154
205.2	0.82432	0.8308	0.93542	0.97673	0.97764
205.3	0.81936	0.83786	0.94542	0.96288	0.98647
205.4	0.81583	0.81858	0.93847	0.97314	0.97893
205.5	0.81629	0.82218	0.93992	0.9668	0.98114
205.6	0.8153	0.82227	0.93656	0.9696	0.98126
205.7	0.80539	0.81831	0.93061	0.97085	0.97154
205.8	0.80557	0.81092	0.94054	0.96499	0.97236
205.9	0.80593	0.8163	0.93264	0.9589	0.98402
206	0.80633	0.80741	0.93277	0.96853	0.98238
206.1	0.802	0.81246	0.9305	0.96571	0.98068
206.2	0.79978	0.80953	0.94079	0.9609	0.97566
206.3	0.79065	0.79926	0.9377	0.96613	0.97922
206.4	0.7887	0.79797	0.92918	0.95773	0.97969
206.5	0.78685	0.7918	0.9269	0.95251	0.9787
206.6	0.78331	0.79962	0.92797	0.95475	0.97785
206.7	0.7777	0.78863	0.93102	0.96094	0.98225
206.8	0.78333	0.79496	0.92727	0.95962	0.98021
206.9	0.78021	0.78906	0.92386	0.96257	0.97848
207	0.77524	0.7866	0.92894	0.95786	0.9815
207.1	0.77528	0.78514	0.92821	0.95563	0.9775
207.2	0.77717	0.78188	0.92683	0.95113	0.98496
207.3	0.76926	0.77368	0.92762	0.95107	0.98006
207.4	0.76521	0.77581	0.91557	0.95617	0.98579
207.5	0.76444	0.77503	0.9281	0.95309	0.97427
207.6	0.76153	0.78017	0.91674	0.95806	0.97977
207.7	0.75701	0.77411	0.92045	0.95855	0.97998
207.8	0.75932	0.76496	0.91674	0.95113	0.97611
207.9	0.75934	0.76727	0.91497	0.955	0.977
208	0.74604	0.76329	0.91473	0.9526	0.98192
208.1	0.75268	0.77186	0.92239	0.95448	0.98421
208.2	0.74425	0.76358	0.91218	0.9561	0.97915
208.3	0.74526	0.74378	0.91576	0.94769	0.98147
208.4	0.73663	0.75544	0.90735	0.9468	0.97816
208.5	0.7386	0.76823	0.91825	0.95417	0.9776
208.6	0.73263	0.75331	0.90988	0.94517	0.97651
208.7	0.73299	0.7341	0.9028	0.94562	0.97375
208.8	0.73372	0.7483	0.90748	0.95189	0.97427
208.9	0.73045	0.73824	0.91735	0.94423	0.97629
209	0.7339	0.74127	0.91115	0.9479	0.97995
209.1	0.72628	0.74997	0.90641	0.95327	0.98744
209.2	0.72466	0.74159	0.90616	0.94813	0.97517
209.3	0.7224	0.73967	0.90844	0.94271	0.98101
209.4	0.71985	0.72868	0.89926	0.93995	0.9765
209.5	0.71833	0.73285	0.90359	0.93994	0.98782
209.6	0.71763	0.74058	0.90079	0.94103	0.97762
209.7	0.71136	0.72202	0.89348	0.93967	0.98249
209.8	0.71016	0.7326	0.89939	0.94721	0.9756
209.9	0.70524	0.72013	0.90528	0.93785	0.97684
210	0.70757	0.72014	0.8988	0.94057	0.9846
210.1	0.7081	0.71947	0.89573	0.94244	0.97748
210.2	0.70425	0.72879	0.89988	0.93818	0.97361
210.3	0.69623	0.72003	0.89056	0.94148	0.97206
210.4	0.70191	0.72002	0.89226	0.94004	0.9823
210.5	0.68777	0.71379	0.8889	0.93748	0.9834
210.6	0.69893	0.71077	0.89474	0.93712	0.9748
210.7	0.6922	0.71159	0.89105	0.94021	0.97882
210.8	0.68598	0.71017	0.88881	0.94002	0.98073
210.9	0.68286	0.69921	0.89218	0.94085	0.97678
211	0.68778	0.69952	0.88727	0.93436	0.97702
211.1	0.68362	0.69733	0.89066	0.92914	0.97527
211.2	0.68247	0.70795	0.88574	0.93385	0.97501
211.3	0.68215	0.6929	0.88711	0.93746	0.97832
211.4	0.68399	0.7002	0.88879	0.93113	0.97942
211.5	0.68059	0.69597	0.88996	0.93816	0.97149
211.6	0.67275	0.69454	0.89137	0.93262	0.97651
211.7	0.67439	0.68376	0.8921	0.93383	0.97681
211.8	0.67096	0.67903	0.87927	0.9316	0.97966
211.9	0.6669	0.67357	0.8829	0.93088	0.97993
212	0.6654	0.67703	0.88457	0.92334	0.97711
212.1	0.67046	0.68056	0.8792	0.93289	0.97128
212.2	0.66322	0.6725	0.87417	0.93622	0.97385
212.3	0.65739	0.66961	0.87791	0.92983	0.97364
212.4	0.65823	0.66236	0.87276	0.9257	0.97526
212.5	0.65309	0.67828	0.87934	0.93615	0.9746
212.6	0.65565	0.683	0.87618	0.92326	0.97543
212.7	0.65484	0.67497	0.87674	0.92482	0.97183
212.8	0.64719	0.67184	0.8613	0.92514	0.97759
212.9	0.65134	0.66771	0.87011	0.92077	0.97571
213	0.64408	0.65535	0.86808	0.92704	0.97682
213.1	0.64947	0.66816	0.87848	0.93053	0.97508
213.2	0.64741	0.6588	0.87744	0.92678	0.97356
213.3	0.64132	0.65796	0.86707	0.92314	0.97005
213.4	0.64357	0.66426	0.86359	0.92907	0.96784
213.5	0.64202	0.66409	0.86609	0.92407	0.97247
213.6	0.63857	0.66082	0.86326	0.93123	0.96911
213.7	0.63213	0.64988	0.86168	0.92307	0.97411
213.8	0.63845	0.64713	0.87272	0.92783	0.97812
213.9	0.62448	0.65205	0.86429	0.9191	0.98823
214	0.6293	0.65731	0.86294	0.92427	0.97659
214.1	0.62148	0.64687	0.85357	0.91908	0.97974
214.2	0.6261	0.64391	0.85864	0.92623	0.97739
214.3	0.6256	0.64685	0.86227	0.91919	0.98114
214.4	0.63311	0.64436	0.85503	0.91577	0.97423
214.5	0.61778	0.6265	0.85353	0.92086	0.9751
214.6	0.62444	0.63715	0.86273	0.92061	0.97463
214.7	0.61577	0.63834	0.86402	0.91764	0.9809
214.8	0.62025	0.62971	0.85405	0.91015	0.974
214.9	0.61557	0.62684	0.85555	0.91968	0.98112
215	0.61883	0.63378	0.84953	0.91982	0.97397
215.1	0.60642	0.63644	0.85238	0.90764	0.97892
215.2	0.61145	0.62984	0.86309	0.91757	0.97293
215.3	0.60881	0.62521	0.85661	0.9184	0.97259
215.4	0.60863	0.62046	0.85372	0.91413	0.97183
215.5	0.60329	0.6203	0.84751	0.91125	0.9725
215.6	0.60881	0.62549	0.8514	0.91237	0.97281
215.7	0.60563	0.62176	0.84273	0.91715	0.96872
215.8	0.60218	0.62275	0.84157	0.91254	0.97169
215.9	0.60215	0.61402	0.85254	0.91369	0.9706
216	0.58907	0.62403	0.84613	0.91089	0.97012
216.1	0.59501	0.6276	0.83585	0.91567	0.97331
216.2	0.5935	0.62526	0.83686	0.90531	0.97314
216.3	0.59656	0.62097	0.84636	0.90831	0.97926
216.4	0.5907	0.6216	0.84463	0.9068	0.97921
216.5	0.58896	0.61003	0.83921	0.91188	0.97774
216.6	0.59032	0.60812	0.84263	0.9015	0.97541
216.7	0.5906	0.59346	0.84649	0.90411	0.97315
216.8	0.5876	0.60138	0.83818	0.90883	0.97765
216.9	0.58674	0.59686	0.83796	0.90656	0.97785
217	0.57943	0.60073	0.84028	0.90355	0.97662
217.1	0.57934	0.59553	0.83115	0.90216	0.97122
217.2	0.58214	0.60318	0.83689	0.90565	0.96896
217.3	0.58182	0.60244	0.83378	0.90177	0.97606
217.4	0.57044	0.59742	0.83377	0.90411	0.97084
217.5	0.57222	0.59443	0.83208	0.90275	0.9716
217.6	0.57605	0.60003	0.83207	0.91167	0.97678
217.7	0.57878	0.58765	0.83156	0.89795	0.97377
217.8	0.57015	0.59297	0.83295	0.89704	0.96969
217.9	0.56948	0.57536	0.82529	0.90227	0.98131
218	0.57455	0.59811	0.83475	0.90276	0.972
218.1	0.56386	0.58025	0.82481	0.90201	0.97527
218.2	0.56889	0.59458	0.82488	0.9009	0.97903
218.3	0.56915	0.57234	0.82933	0.89674	0.97897
218.4	0.56928	0.59095	0.82752	0.89788	0.97819
218.5	0.56104	0.5767	0.8215	0.89432	0.97626
218.6	0.56412	0.59105	0.81669	0.90561	0.96804
218.7	0.55723	0.58505	0.82033	0.90034	0.97097
218.8	0.55956	0.58165	0.81941	0.89476	0.96996
218.9	0.55462	0.57264	0.81988	0.89938	0.97867
219	0.55612	0.57113	0.82343	0.89627	0.97219
219.1	0.55459	0.56668	0.82312	0.90113	0.9693
219.2	0.55156	0.5822	0.82057	0.90294	0.97421
219.3	0.55944	0.57328	0.80999	0.89999	0.97489
219.4	0.5548	0.57096	0.8205	0.89809	0.97054
219.5	0.54972	0.56256	0.82066	0.89992	0.97241
219.6	0.55194	0.57747	0.81377	0.90507	0.9789
219.7	0.55156	0.56434	0.81648	0.90067	0.97427
219.8	0.54711	0.56126	0.81359	0.89627	0.97081
219.9	0.54891	0.5556	0.81527	0.89867	0.97304
220	0.5413	0.55764	0.81041	0.901	0.97299
220.1	0.54396	0.56503	0.81799	0.89516	0.97585
220.2	0.54169	0.56091	0.80246	0.8918	0.97072
220.3	0.5483	0.56143	0.81418	0.89799	0.975
220.4	0.54064	0.55929	0.80592	0.89263	0.96784
220.5	0.53654	0.55202	0.80997	0.89146	0.96659
220.6	0.53451	0.55107	0.80399	0.8963	0.97056
220.7	0.53642	0.54787	0.80638	0.89677	0.97266
220.8	0.53315	0.54943	0.81085	0.8907	0.96919
220.9	0.53053	0.55265	0.8005	0.89234	0.97226
221	0.53081	0.55498	0.79954	0.8934	0.97465
221.1	0.53127	0.5454	0.80851	0.88113	0.97319
221.2	0.5245	0.53767	0.80092	0.88432	0.96525
221.3	0.52905	0.55049	0.79748	0.89137	0.9708
221.4	0.52629	0.54918	0.80151	0.8901	0.9708
221.5	0.523	0.54382	0.79772	0.88255	0.96841
221.6	0.5211	0.54071	0.79696	0.8888	0.96326
221.7	0.52006	0.54243	0.79349	0.88646	0.96809
221.8	0.52374	0.54656	0.79335	0.88202	0.96493
221.9	0.52254	0.53426	0.80048	0.88085	0.97423
222	0.52054	0.53752	0.79236	0.88469	0.97434
222.1	0.51862	0.52949	0.79476	0.87707	0.97366
222.2	0.51868	0.53214	0.79299	0.88208	0.9647
222.3	0.51984	0.53989	0.78668	0.88096	0.96591
222.4	0.5189	0.53409	0.7956	0.88453	0.975
222.5	0.51188	0.52995	0.79644	0.87711	0.97072
222.6	0.51444	0.5356	0.79036	0.88811	0.96989
222.7	0.50987	0.53608	0.79536	0.88809	0.96894
222.8	0.51444	0.52832	0.79218	0.88325	0.97193
222.9	0.51103	0.51941	0.79069	0.87566	0.96842
223	0.51296	0.52624	0.78786	0.87677	0.96951
223.1	0.50422	0.52648	0.78491	0.88186	0.96767
223.2	0.50775	0.52187	0.79143	0.87522	0.97561
223.3	0.50706	0.52006	0.77779	0.87994	0.96218
223.4	0.50815	0.51661	0.78301	0.87752	0.96817
223.5	0.50294	0.52024	0.78134	0.87359	0.97116
223.6	0.49807	0.51541	0.79166	0.87447	0.96261
223.7	0.5022	0.51929	0.78131	0.87828	0.96769
223.8	0.50953	0.51854	0.77506	0.87919	0.9592
223.9	0.49848	0.51299	0.78467	0.87523	0.96667
224	0.49631	0.50674	0.78311	0.87332	0.96885
224.1	0.49626	0.52732	0.77571	0.87609	0.96349
224.2	0.49953	0.51025	0.78083	0.87064	0.96616
224.3	0.49681	0.51395	0.78813	0.86793	0.96489
224.4	0.49445	0.5026	0.76923	0.86782	0.96089
224.5	0.49645	0.50824	0.77687	0.87326	0.96815
224.6	0.49104	0.50821	0.78158	0.8686	0.96662
224.7	0.49802	0.50807	0.77655	0.87045	0.96544
224.8	0.48627	0.50663	0.76574	0.87533	0.96009
224.9	0.48627	0.51136	0.7751	0.86916	0.97051
225	0.48846	0.49184	0.77774	0.87317	0.97143
225.1	0.49232	0.50724	0.77475	0.87075	0.96435
225.2	0.48231	0.5066	0.77286	0.86649	0.96527
225.3	0.49137	0.49741	0.77173	0.86651	0.96889
225.4	0.48077	0.50611	0.76973	0.86587	0.96407
225.5	0.48396	0.49404	0.76872	0.86638	0.96933
225.6	0.47789	0.50287	0.77114	0.86189	0.96379
225.7	0.47619	0.49551	0.76979	0.86258	0.9668
225.8	0.48104	0.49886	0.76067	0.87323	0.96653
225.9	0.47937	0.49715	0.76307	0.86104	0.96451
226	0.47203	0.48808	0.76614	0.86596	0.97045
226.1	0.47331	0.48066	0.76731	0.86574	0.96996
226.2	0.47607	0.49203	0.76196	0.86941	0.97006
226.3	0.46992	0.48457	0.76115	0.86424	0.97164
226.4	0.4728	0.49618	0.76869	0.8643	0.96385
226.5	0.47902	0.48351	0.75674	0.86411	0.96364
226.6	0.47623	0.48529	0.75946	0.86247	0.96171
226.7	0.4739	0.48226	0.76402	0.85807	0.96639
226.8	0.47299	0.47513	0.75617	0.85689	0.9642
226.9	0.47287	0.48347	0.75639	0.86232	0.96721
227	0.46648	0.48965	0.76766	0.8541	0.96501
227.1	0.46424	0.4802	0.75976	0.86128	0.9615
227.2	0.46595	0.46662	0.75392	0.86091	0.96197
227.3	0.46713	0.49035	0.74965	0.86082	0.96595
227.4	0.46352	0.46657	0.75553	0.85437	0.96793
227.5	0.46463	0.48341	0.7519	0.8592	0.96296
227.6	0.46336	0.46894	0.75537	0.85896	0.97078
227.7	0.4616	0.47836	0.76032	0.85606	0.96475
227.8	0.45977	0.4814	0.75412	0.86345	0.9615
227.9	0.45702	0.47489	0.74233	0.85714	0.96732
228	0.46421	0.47162	0.75869	0.85459	0.96593
228.1	0.46647	0.48339	0.74681	0.85812	0.96612
228.2	0.45397	0.46995	0.74683	0.84942	0.9654
228.3	0.45683	0.47784	0.74979	0.85641	0.96025
228.4	0.44898	0.46761	0.74812	0.84817	0.96325
228.5	0.45303	0.46634	0.74768	0.85567	0.96668
228.6	0.4488	0.46931	0.74372	0.85615	0.96847
228.7	0.45325	0.46833	0.75172	0.86072	0.96334
228.8	0.45012	0.46894	0.73799	0.85621	0.96551
228.9	0.45046	0.45628	0.74548	0.85353	0.96534
229	0.44972	0.46456	0.74967	0.85567	0.95891
229.1	0.45402	0.4619	0.74417	0.85959	0.96465
229.2	0.4488	0.46986	0.73798	0.85852	0.96161
229.3	0.45168	0.46155	0.7445	0.85656	0.96237
229.4	0.44574	0.46675	0.73872	0.85632	0.96174
229.5	0.44796	0.46252	0.74485	0.85503	0.96349
229.6	0.44322	0.4593	0.73122	0.85263	0.96334
229.7	0.44325	0.46306	0.73955	0.85148	0.96436
229.8	0.43957	0.4668	0.73189	0.85633	0.95707
229.9	0.44418	0.45851	0.74283	0.84783	0.96761
230	0.44005	0.46111	0.74348	0.84948	0.96686
230.1	0.44127	0.45916	0.73663	0.85088	0.96203
230.2	0.43848	0.47307	0.73142	0.85811	0.96167
230.3	0.44412	0.45955	0.73219	0.85711	0.9596
230.4	0.44286	0.46116	0.73613	0.84983	0.96174
230.5	0.43843	0.45577	0.73255	0.85045	0.96146
230.6	0.4349	0.45627	0.726	0.85291	0.96669
230.7	0.43796	0.45064	0.72411	0.84701	0.95928
230.8	0.43552	0.44994	0.73613	0.84928	0.96366
230.9	0.43491	0.44514	0.73332	0.8467	0.96226
231	0.43717	0.44486	0.7284	0.85085	0.96212
231.1	0.4305	0.44252	0.72334	0.84807	0.96677
231.2	0.4319	0.45125	0.72828	0.8477	0.96918
231.3	0.42917	0.43597	0.72203	0.85243	0.9633
231.4	0.4321	0.44494	0.72662	0.84512	0.96224
231.5	0.42679	0.44577	0.71871	0.84436	0.96329
231.6	0.43236	0.4323	0.72261	0.84852	0.96663
231.7	0.42292	0.44371	0.72091	0.84111	0.95978
231.8	0.42903	0.43673	0.72062	0.84733	0.95934
231.9	0.42413	0.44148	0.71557	0.8429	0.96119
232	0.424	0.44049	0.7201	0.8418	0.9583
232.1	0.42898	0.43246	0.71812	0.83909	0.96267
232.2	0.43003	0.44231	0.72559	0.84281	0.96118
232.3	0.42078	0.44176	0.72592	0.85003	0.96376
232.4	0.4244	0.4306	0.71665	0.84631	0.95662
232.5	0.42384	0.43926	0.71273	0.84329	0.95849
232.6	0.41992	0.42635	0.7209	0.84841	0.95823
232.7	0.42434	0.42458	0.71447	0.84347	0.959
232.8	0.42165	0.43486	0.71526	0.84963	0.95897
232.9	0.42093	0.42594	0.7194	0.84281	0.95481
233	0.41245	0.43194	0.71591	0.84367	0.95822
233.1	0.42155	0.43022	0.70906	0.84229	0.95604
233.2	0.41485	0.43979	0.70251	0.83847	0.9587
233.3	0.41061	0.42881	0.71834	0.83947	0.96072
233.4	0.417	0.42242	0.71236	0.8356	0.95778
233.5	0.40951	0.42454	0.71945	0.83924	0.95533
233.6	0.41159	0.43677	0.70449	0.84027	0.96062
233.7	0.41659	0.41107	0.70723	0.83837	0.95499
233.8	0.41175	0.43173	0.69964	0.83298	0.95589
233.9	0.40828	0.43869	0.70924	0.83804	0.96032
234	0.40956	0.42285	0.7093	0.83764	0.95678
234.1	0.40814	0.42471	0.71413	0.82784	0.96354
234.2	0.41266	0.42191	0.70429	0.83939	0.9533
234.3	0.41266	0.42815	0.70808	0.8358	0.95366
234.4	0.40965	0.41549	0.70857	0.83101	0.95531
234.5	0.41061	0.42855	0.71051	0.82848	0.95584
234.6	0.40051	0.42497	0.70603	0.8312	0.95117
234.7	0.40599	0.42144	0.69944	0.82468	0.96288
234.8	0.40683	0.41312	0.69856	0.83104	0.95567
234.9	0.40349	0.41965	0.69799	0.83374	0.95753
235	0.40056	0.41271	0.71215	0.83083	0.9561
235.1	0.40756	0.41181	0.70005	0.83355	0.95806
235.2	0.40767	0.42201	0.694	0.82684	0.9611
235.3	0.39714	0.41994	0.69136	0.83232	0.95357
235.4	0.40223	0.40819	0.70252	0.83123	0.95481
235.5	0.3976	0.41327	0.69314	0.8216	0.95433
235.6	0.40536	0.40993	0.7051	0.82636	0.96455
235.7	0.39634	0.41628	0.69557	0.82909	0.9483
235.8	0.39418	0.41694	0.69814	0.82662	0.96311
235.9	0.39788	0.41211	0.69363	0.82366	0.95678
236	0.39954	0.4107	0.69908	0.831	0.95445
236.1	0.39785	0.40285	0.69154	0.83394	0.95983
236.2	0.39728	0.40942	0.69174	0.83389	0.96163
236.3	0.39037	0.41148	0.68414	0.83236	0.95408
236.4	0.39343	0.41657	0.69717	0.82355	0.9499
236.5	0.39674	0.40303	0.69104	0.8222	0.96255
236.6	0.39482	0.40187	0.69245	0.81725	0.95423
236.7	0.39137	0.41197	0.68581	0.83267	0.95653
236.8	0.39701	0.39939	0.68775	0.83324	0.95446
236.9	0.39699	0.39928	0.69555	0.82654	0.95917
237	0.39209	0.41132	0.68607	0.82781	0.95541
237.1	0.38528	0.39951	0.69428	0.83191	0.94875
237.2	0.38705	0.40089	0.68871	0.83003	0.95425
237.3	0.38773	0.39493	0.69524	0.82187	0.95439
237.4	0.39322	0.39909	0.68932	0.82199	0.95132
237.5	0.38676	0.39731	0.69595	0.8201	0.96114
237.6	0.38096	0.39823	0.68442	0.81779	0.95515
237.7	0.38911	0.40461	0.68106	0.81933	0.95881
237.8	0.38371	0.39342	0.67657	0.82555	0.95788
237.9	0.38399	0.39738	0.68363	0.82083	0.96674
238	0.38976	0.39725	0.67331	0.81637	0.95673
238.1	0.38194	0.39813	0.68715	0.8218	0.96053
238.2	0.38617	0.38906	0.68651	0.82466	0.95384
238.3	0.38182	0.39117	0.67661	0.80839	0.95956
238.4	0.38211	0.38908	0.67353	0.81881	0.95751
238.5	0.38248	0.40267	0.67629	0.81887	0.95203
238.6	0.38225	0.38501	0.68482	0.81446	0.95711
238.7	0.38071	0.3874	0.67181	0.81076	0.95353
238.8	0.38608	0.38412	0.68088	0.81629	0.95434
238.9	0.37988	0.39525	0.67594	0.81965	0.96381
239	0.3795	0.38739	0.67441	0.81473	0.96109
239.1	0.3794	0.39305	0.67918	0.81369	0.95844
239.2	0.37927	0.39125	0.68417	0.82117	0.95757
239.3	0.3773	0.392	0.67068	0.81679	0.95625
239.4	0.37831	0.38569	0.67007	0.81151	0.94608
239.5	0.37395	0.38963	0.67467	0.81978	0.94829
239.6	0.37826	0.39535	0.67154	0.81196	0.95634
239.7	0.37776	0.38953	0.66652	0.8082	0.94949
239.8	0.38009	0.38432	0.67897	0.81609	0.94782
239.9	0.37266	0.38144	0.66873	0.8189	0.94613
240	0.37311	0.37931	0.66877	0.80812	0.95626
240.1	0.36931	0.38249	0.66154	0.81139	0.95294
240.2	0.37337	0.38622	0.67261	0.80823	0.95124
240.3	0.37424	0.38095	0.67194	0.80928	0.95113
240.4	0.37306	0.37486	0.66556	0.80374	0.94579
240.5	0.36911	0.38856	0.66743	0.8123	0.95278
240.6	0.36906	0.38749	0.66824	0.80787	0.94681
240.7	0.36562	0.3823	0.66873	0.81356	0.9463
240.8	0.36667	0.38457	0.66082	0.8045	0.94696
240.9	0.36386	0.3755	0.6608	0.81359	0.94717
241	0.36903	0.38658	0.66622	0.80996	0.95456
241.1	0.36583	0.37381	0.6625	0.80452	0.94811
241.2	0.36456	0.37711	0.66516	0.81209	0.94626
241.3	0.36725	0.37213	0.66224	0.80704	0.94863
241.4	0.36548	0.3883	0.662	0.80404	0.95027
241.5	0.3663	0.36808	0.66111	0.7997	0.94352
241.6	0.36569	0.3789	0.65673	0.81094	0.94768
241.7	0.36451	0.37531	0.66259	0.80682	0.95672
241.8	0.36587	0.37599	0.66146	0.81399	0.94729
241.9	0.36808	0.36856	0.66097	0.81279	0.9355
242	0.36258	0.36891	0.65608	0.80396	0.94639
242.1	0.36129	0.37373	0.66135	0.80208	0.94487
242.2	0.36056	0.3642	0.6662	0.80123	0.94305
242.3	0.35781	0.37413	0.65708	0.80961	0.94798
242.4	0.36215	0.37085	0.65811	0.80048	0.95173
242.5	0.36301	0.36881	0.6519	0.80568	0.95278
242.6	0.358	0.37055	0.64512	0.79836	0.95046
242.7	0.357	0.37374	0.65735	0.8037	0.95201
242.8	0.354	0.36614	0.65465	0.801	0.95267
242.9	0.35755	0.37986	0.64684	0.79805	0.9472
243	0.35835	0.36718	0.65214	0.80432	0.94718
243.1	0.35059	0.3645	0.65049	0.79726	0.9523
243.2	0.35931	0.35503	0.65543	0.79972	0.94914
243.3	0.35207	0.36618	0.6503	0.80365	0.94258
243.4	0.35624	0.35781	0.6564	0.80051	0.95419
243.5	0.35386	0.36534	0.64508	0.79438	0.94939
243.6	0.35259	0.36125	0.65482	0.79879	0.94649
243.7	0.35072	0.36422	0.65033	0.79838	0.94423
243.8	0.35404	0.35709	0.65809	0.79707	0.95279
243.9	0.35358	0.35309	0.64458	0.79731	0.94173
244	0.35093	0.36564	0.65184	0.79899	0.95142
244.1	0.3485	0.36593	0.65029	0.79879	0.94729
244.2	0.35072	0.36184	0.65078	0.7982	0.94818
244.3	0.34656	0.35397	0.64622	0.79719	0.94128
244.4	0.35369	0.35891	0.64756	0.79438	0.94772
244.5	0.34844	0.35605	0.64535	0.80285	0.95158
244.6	0.35315	0.36095	0.64506	0.803	0.9518
244.7	0.34551	0.3413	0.63978	0.80003	0.9473
244.8	0.34289	0.36494	0.64203	0.79966	0.94139
244.9	0.35004	0.34736	0.6465	0.80034	0.94935
245	0.34575	0.36177	0.64077	0.797	0.94896
245.1	0.34669	0.3595	0.64782	0.79521	0.95173
245.2	0.34023	0.35489	0.64137	0.79198	0.94458
245.3	0.34625	0.34201	0.63964	0.79529	0.94425
245.4	0.33686	0.35735	0.6438	0.79528	0.94426
245.5	0.34867	0.35837	0.64137	0.79282	0.94245
245.6	0.34654	0.34835	0.63101	0.79662	0.94791
245.7	0.34393	0.35404	0.63596	0.78466	0.94558
245.8	0.33868	0.36534	0.63556	0.78778	0.94401
245.9	0.34162	0.34813	0.64516	0.78973	0.94949
246	0.33844	0.34294	0.63358	0.79227	0.95362
246.1	0.34279	0.35151	0.64513	0.792	0.95257
246.2	0.33802	0.35171	0.64849	0.78443	0.94311
246.3	0.34349	0.34739	0.63845	0.7897	0.94681
246.4	0.33761	0.34953	0.63135	0.78634	0.93895
246.5	0.33926	0.35002	0.63092	0.78464	0.94534
246.6	0.34217	0.34668	0.63763	0.78495	0.94285
246.7	0.34367	0.35409	0.63044	0.78472	0.94134
246.8	0.336	0.33753	0.63548	0.78655	0.94471
246.9	0.33502	0.35144	0.63447	0.78675	0.94166
247	0.34021	0.34696	0.63044	0.77752	0.93557
247.1	0.33348	0.35154	0.62793	0.7834	0.94111
247.2	0.33306	0.33982	0.63225	0.77656	0.94443
247.3	0.33406	0.3444	0.62784	0.78895	0.94479
247.4	0.33793	0.3361	0.63597	0.78701	0.94689
247.5	0.33513	0.34456	0.63223	0.78968	0.94379
247.6	0.33643	0.33696	0.62366	0.78162	0.94247
247.7	0.33397	0.34146	0.62903	0.78511	0.94273
247.8	0.33432	0.33207	0.633	0.78421	0.94348
247.9	0.33553	0.34702	0.62097	0.77778	0.94465
248	0.33142	0.33432	0.63129	0.77764	0.93994
248.1	0.33132	0.34371	0.62865	0.77686	0.9362
248.2	0.33057	0.33724	0.62156	0.77857	0.94104
248.3	0.33048	0.33238	0.62083	0.78053	0.93981
248.4	0.32758	0.33936	0.62115	0.77536	0.9448
248.5	0.33095	0.34401	0.62949	0.77593	0.94473
248.6	0.32781	0.34509	0.62123	0.77858	0.94979
248.7	0.33309	0.34269	0.62966	0.77864	0.94776
248.8	0.33257	0.33494	0.61937	0.76976	0.93875
248.9	0.32396	0.33992	0.61575	0.77726	0.94609
249	0.32551	0.34035	0.61535	0.77216	0.93805
249.1	0.3255	0.33137	0.61605	0.7697	0.94575
249.2	0.32227	0.32394	0.61961	0.77073	0.94197
249.3	0.32843	0.32937	0.62641	0.77737	0.93804
249.4	0.32659	0.33813	0.62367	0.7759	0.93888
249.5	0.32646	0.33098	0.61827	0.77107	0.94568
249.6	0.31695	0.32845	0.62124	0.77716	0.94079
249.7	0.32756	0.33449	0.61942	0.77283	0.92783
249.8	0.32514	0.33303	0.61855	0.76738	0.93902
249.9	0.32355	0.33404	0.62719	0.76635	0.93623
250	0.31974	0.33862	0.61114	0.78191	0.94341
250.1	0.32403	0.33581	0.61676	0.76979	0.93586
250.2	0.32433	0.32147	0.60916	0.76362	0.93856
250.3	0.32474	0.32001	0.61268	0.77583	0.93609
250.4	0.31697	0.32421	0.61312	0.77703	0.93774
250.5	0.31946	0.33863	0.61621	0.77109	0.94292
250.6	0.32098	0.3294	0.61381	0.77682	0.93856
250.7	0.31729	0.33397	0.61235	0.76818	0.93559
250.8	0.3192	0.31787	0.61282	0.76465	0.93073
250.9	0.31413	0.33313	0.61227	0.76634	0.94098
251	0.3235	0.3285	0.60495	0.76845	0.93812
251.1	0.31603	0.3287	0.60876	0.76968	0.9403
251.2	0.32026	0.3226	0.61341	0.76246	0.93295
251.3	0.31408	0.32781	0.60841	0.7727	0.94086
251.4	0.31967	0.31826	0.61134	0.77031	0.93525
251.5	0.3146	0.33216	0.60562	0.7674	0.94099
251.6	0.31971	0.3187	0.61121	0.76776	0.93901
251.7	0.31602	0.32545	0.6056	0.77534	0.9389
251.8	0.31488	0.32606	0.60833	0.76735	0.93582
251.9	0.31767	0.32166	0.60895	0.77297	0.93971
252	0.31643	0.32001	0.60803	0.76194	0.94575
252.1	0.31348	0.32187	0.60674	0.76457	0.94046
252.2	0.31348	0.31567	0.60082	0.76255	0.93718
252.3	0.31054	0.31945	0.60334	0.7658	0.93774
252.4	0.30909	0.32148	0.60602	0.76415	0.93765
252.5	0.31439	0.31658	0.59597	0.7612	0.9385
252.6	0.31316	0.31486	0.59958	0.764	0.93963
252.7	0.31535	0.3269	0.60378	0.7717	0.94112
252.8	0.3088	0.32369	0.60167	0.77004	0.93475
252.9	0.31328	0.32562	0.60206	0.77027	0.93257
253	0.31411	0.3231	0.60198	0.76405	0.94199
253.1	0.31636	0.31573	0.60314	0.77308	0.93182
253.2	0.30255	0.32243	0.59929	0.76169	0.93566
253.3	0.30753	0.31107	0.59583	0.76189	0.93566
253.4	0.31009	0.32603	0.59665	0.76643	0.94285
253.5	0.30672	0.31606	0.59395	0.76693	0.93621
253.6	0.30904	0.31659	0.59867	0.75564	0.93444
253.7	0.31034	0.3125	0.59874	0.76102	0.93228
253.8	0.30231	0.31996	0.59478	0.76491	0.94195
253.9	0.30662	0.31594	0.58957	0.76285	0.93676
254	0.31489	0.31211	0.59429	0.76141	0.94101
254.1	0.3074	0.32137	0.58912	0.76511	0.93463
254.2	0.30815	0.31683	0.59666	0.76626	0.93169
254.3	0.30433	0.31885	0.59647	0.76179	0.93126
254.4	0.30634	0.31415	0.59342	0.76257	0.93904
254.5	0.30177	0.31787	0.59286	0.76325	0.92782
254.6	0.302	0.31072	0.59236	0.76106	0.93222
254.7	0.30577	0.31022	0.58966	0.75391	0.93094
254.8	0.30392	0.31173	0.58965	0.7605	0.9382
254.9	0.30497	0.3107	0.5817	0.75536	0.93374
255	0.30963	0.31255	0.59571	0.76076	0.93155
255.1	0.3031	0.30409	0.58732	0.76146	0.93916
255.2	0.30424	0.30345	0.59129	0.76507	0.9382
255.3	0.30396	0.31424	0.59285	0.75655	0.9269
255.4	0.3012	0.31611	0.58008	0.75812	0.93675
255.5	0.30004	0.30736	0.58025	0.76063	0.93606
255.6	0.30065	0.30826	0.58683	0.75723	0.93801
255.7	0.29722	0.30762	0.59035	0.76278	0.93341
255.8	0.29923	0.31431	0.58671	0.75756	0.93342
255.9	0.30434	0.30875	0.586	0.75536	0.93256
256	0.2978	0.30612	0.58164	0.75337	0.93172
256.1	0.30103	0.29317	0.58904	0.75057	0.92668
256.2	0.29664	0.3078	0.58409	0.75832	0.9326
256.3	0.29845	0.30749	0.58785	0.75253	0.93112
256.4	0.2969	0.30674	0.59392	0.75469	0.93078
256.5	0.29942	0.30628	0.58101	0.75846	0.92571
256.6	0.2968	0.31278	0.57543	0.75112	0.93474
256.7	0.29638	0.2967	0.59179	0.74975	0.92594
256.8	0.29263	0.3021	0.58384	0.75729	0.93966
256.9	0.29895	0.30571	0.57721	0.75343	0.93018
257	0.29224	0.29588	0.58665	0.74776	0.92491
257.1	0.29593	0.3046	0.59253	0.74846	0.93103
257.2	0.29516	0.30607	0.57449	0.75332	0.92836
257.3	0.29856	0.3018	0.58362	0.7529	0.92959
257.4	0.29654	0.31225	0.57782	0.74851	0.93883
257.5	0.29458	0.30212	0.58598	0.74567	0.93392
257.6	0.29325	0.30698	0.57383	0.75249	0.92728
257.7	0.2972	0.30176	0.58136	0.74868	0.92991
257.8	0.29373	0.2956	0.58403	0.74841	0.93049
257.9	0.29282	0.30184	0.57713	0.74932	0.92859
258	0.29501	0.29581	0.57581	0.76011	0.92947
258.1	0.29506	0.2988	0.58017	0.74305	0.91922
258.2	0.2882	0.29425	0.57822	0.75079	0.93291
258.3	0.29126	0.29484	0.57693	0.74845	0.93113
258.4	0.29251	0.29286	0.57839	0.75129	0.92229
258.5	0.29225	0.28555	0.58206	0.74355	0.92399
258.6	0.29332	0.29475	0.57534	0.74738	0.92865
258.7	0.28897	0.29875	0.56804	0.74709	0.93012
258.8	0.29151	0.29546	0.57731	0.74466	0.93078
258.9	0.29123	0.30807	0.57629	0.74529	0.92866
259	0.28827	0.3007	0.57669	0.75037	0.93039
259.1	0.28748	0.29544	0.58226	0.74104	0.92854
259.2	0.28881	0.29566	0.57293	0.73811	0.92927
259.3	0.28648	0.29514	0.56948	0.7447	0.93052
259.4	0.28983	0.29365	0.57573	0.74244	0.93134
259.5	0.28509	0.29434	0.56492	0.75284	0.92718
259.6	0.28305	0.28879	0.57059	0.74937	0.92641
259.7	0.28603	0.29553	0.55871	0.75059	0.93453
259.8	0.28744	0.29717	0.57325	0.74075	0.9304
259.9	0.28951	0.29532	0.5766	0.74597	0.93306
260	0.28006	0.30005	0.56407	0.74262	0.92244
260.1	0.28567	0.28922	0.5666	0.73974	0.93453
260.2	0.2872	0.28675	0.57259	0.74447	0.93089
260.3	0.2877	0.29359	0.57663	0.74274	0.92178
260.4	0.28258	0.28981	0.56533	0.73971	0.92876
260.5	0.29061	0.30389	0.56618	0.73911	0.91877
260.6	0.28297	0.29457	0.56701	0.74005	0.92315
260.7	0.28276	0.29169	0.56397	0.7437	0.93083
260.8	0.28024	0.29287	0.55558	0.74243	0.92254
260.9	0.28486	0.29204	0.56752	0.73717	0.92704
261	0.28424	0.28061	0.55702	0.73771	0.92964
261.1	0.28447	0.30325	0.56508	0.74542	0.92142
261.2	0.27853	0.29112	0.56087	0.73766	0.92962
261.3	0.28266	0.29478	0.56414	0.73226	0.92783
261.4	0.28075	0.28853	0.56058	0.74466	0.92537
261.5	0.28138	0.2936	0.56458	0.74033	0.93054
261.6	0.27955	0.29073	0.56309	0.73091	0.92853
261.7	0.28225	0.28268	0.56347	0.72919	0.92044
261.8	0.27898	0.2882	0.55896	0.73579	0.93326
261.9	0.28025	0.28541	0.55463	0.73063	0.92401
262	0.28024	0.28674	0.56171	0.73604	0.9224
262.1	0.28151	0.28609	0.55675	0.73053	0.92818
262.2	0.28113	0.28179	0.55277	0.73623	0.9242
262.3	0.27737	0.28001	0.56467	0.72881	0.91904
262.4	0.27709	0.2843	0.55117	0.73638	0.92831
262.5	0.27355	0.27694	0.55553	0.73179	0.92788
262.6	0.28029	0.28657	0.5557	0.7413	0.9225
262.7	0.27716	0.28773	0.56236	0.73418	0.92678
262.8	0.28292	0.28161	0.55659	0.7352	0.92946
262.9	0.27676	0.28576	0.55644	0.73244	0.92523
263	0.28172	0.28086	0.55839	0.7306	0.92212
263.1	0.27687	0.27557	0.55818	0.73392	0.92358
263.2	0.27513	0.28551	0.55006	0.73634	0.92176
263.3	0.27513	0.27686	0.55113	0.73057	0.93114
263.4	0.27577	0.27426	0.55571	0.72548	0.92405
263.5	0.27812	0.28281	0.54803	0.73635	0.92961
263.6	0.27415	0.27468	0.55271	0.72795	0.9244
263.7	0.27731	0.27418	0.55609	0.72455	0.92251
263.8	0.27242	0.26512	0.55211	0.72635	0.91615
263.9	0.26856	0.28601	0.54719	0.73001	0.92672
264	0.27761	0.26936	0.55692	0.72443	0.9185
264.1	0.27832	0.27182	0.54767	0.73412	0.92555
264.2	0.27673	0.27859	0.54965	0.7323	0.92193
264.3	0.2757	0.28433	0.54928	0.72554	0.91703
264.4	0.27027	0.27872	0.54596	0.72285	0.91553
264.5	0.27616	0.27494	0.54963	0.72555	0.9235
264.6	0.27329	0.27596	0.54281	0.72371	0.92814
264.7	0.27267	0.27771	0.55756	0.72283	0.92359
264.8	0.27192	0.27656	0.54089	0.72516	0.92181
264.9	0.2685	0.27405	0.5527	0.72556	0.916
265	0.26839	0.2763	0.54495	0.72603	0.92275
265.1	0.27229	0.28032	0.54587	0.72841	0.92374
265.2	0.27136	0.27517	0.55005	0.72974	0.92276
265.3	0.26838	0.27734	0.53973	0.72793	0.92642
265.4	0.27151	0.28194	0.54924	0.71699	0.91906
265.5	0.26863	0.27765	0.54927	0.72064	0.92613
265.6	0.27067	0.27589	0.54313	0.72165	0.9257
265.7	0.26824	0.27414	0.54722	0.72166	0.92144
265.8	0.26781	0.27733	0.54711	0.72277	0.92223
265.9	0.26488	0.27131	0.54163	0.72406	0.9186
266	0.27244	0.26685	0.54152	0.72937	0.9137
266.1	0.26577	0.27355	0.53813	0.71853	0.92227
266.2	0.2728	0.27075	0.54349	0.72447	0.9222
266.3	0.26394	0.26874	0.54189	0.7215	0.91953
266.4	0.26959	0.27218	0.54102	0.7179	0.92162
266.5	0.26662	0.26999	0.53872	0.72303	0.92028
266.6	0.26633	0.27172	0.53715	0.72088	0.92511
266.7	0.26448	0.27954	0.5367	0.72271	0.91727
266.8	0.26687	0.26694	0.53645	0.72497	0.91479
266.9	0.26728	0.26631	0.53885	0.72476	0.92141
267	0.26799	0.2703	0.53432	0.71422	0.92054
267.1	0.26866	0.27882	0.54038	0.72424	0.91639
267.2	0.26463	0.26534	0.5359	0.71982	0.92168
267.3	0.26579	0.27875	0.53582	0.72116	0.91877
267.4	0.26411	0.26509	0.53473	0.72283	0.91843
267.5	0.26613	0.28067	0.53621	0.7165	0.92206
267.6	0.25669	0.27331	0.53543	0.71916	0.91587
267.7	0.26187	0.26756	0.53679	0.7201	0.91207
267.8	0.26213	0.27134	0.53592	0.71233	0.91173
267.9	0.26422	0.27404	0.53444	0.72159	0.91347
268	0.26662	0.26841	0.53102	0.71489	0.91883
268.1	0.26143	0.27421	0.53266	0.72803	0.91579
268.2	0.26377	0.27092	0.5266	0.72413	0.91712
268.3	0.26417	0.27037	0.52898	0.72281	0.91419
268.4	0.26076	0.26717	0.53689	0.7184	0.92025
268.5	0.25727	0.27305	0.53872	0.71634	0.91854
268.6	0.26118	0.26853	0.52934	0.71443	0.9106
268.7	0.26032	0.25737	0.53531	0.72083	0.91165
268.8	0.259	0.2782	0.53016	0.71255	0.91629
268.9	0.25872	0.26575	0.53008	0.71677	0.90779
269	0.26156	0.26762	0.52492	0.71697	0.91911
269.1	0.26304	0.25944	0.52366	0.71678	0.91076
269.2	0.25462	0.27122	0.53686	0.71205	0.91265
269.3	0.26028	0.2613	0.52973	0.71371	0.91439
269.4	0.25759	0.25913	0.53521	0.7107	0.91852
269.5	0.26008	0.26355	0.52805	0.70516	0.90844
269.6	0.25578	0.26502	0.52814	0.71097	0.91442
269.7	0.25706	0.26377	0.52412	0.71468	0.91708
269.8	0.2561	0.25954	0.52836	0.72143	0.91342
269.9	0.25773	0.26931	0.52152	0.70679	0.9107
270	0.25958	0.27209	0.5294	0.71831	0.92429
270.1	0.26024	0.25757	0.52717	0.70858	0.91086
270.2	0.26114	0.2578	0.52479	0.71855	0.9141
270.3	0.25471	0.26548	0.52168	0.70743	0.90609
270.4	0.25506	0.25987	0.5287	0.71598	0.91294
270.5	0.25319	0.27384	0.53104	0.71587	0.91288
270.6	0.25773	0.25996	0.52408	0.70926	0.91291
270.7	0.2538	0.25919	0.5246	0.70828	0.91473
270.8	0.2559	0.24876	0.52246	0.71235	0.90596
270.9	0.24733	0.26814	0.52716	0.70546	0.91329
271	0.24955	0.25275	0.52146	0.7091	0.90698
271.1	0.24956	0.26007	0.52831	0.70739	0.9062
271.2	0.25245	0.25445	0.52482	0.70924	0.91104
271.3	0.2538	0.26148	0.5209	0.71596	0.91349
271.4	0.25428	0.25842	0.52511	0.70672	0.90744
271.5	0.25697	0.266	0.52165	0.71064	0.91863
271.6	0.25186	0.26152	0.52431	0.70532	0.90739
271.7	0.24823	0.25585	0.51954	0.70373	0.90654
271.8	0.25256	0.26138	0.51678	0.7058	0.90307
271.9	0.25283	0.25384	0.52599	0.70585	0.91402
272	0.24615	0.25464	0.51975	0.70105	0.90771
272.1	0.25275	0.25873	0.51818	0.70721	0.91085
272.2	0.24824	0.24938	0.516	0.70281	0.90257
272.3	0.25637	0.24009	0.51338	0.70769	0.90285
272.4	0.24672	0.25949	0.51708	0.70709	0.90538
272.5	0.25137	0.25504	0.51694	0.70959	0.91117
272.6	0.24769	0.25738	0.51749	0.70273	0.91133
272.7	0.24557	0.24701	0.52556	0.70678	0.91244
272.8	0.24607	0.26002	0.52105	0.70421	0.9065
272.9	0.25051	0.24703	0.51634	0.70419	0.9144
273	0.2445	0.25647	0.52096	0.697	0.91539
273.1	0.24608	0.2551	0.51313	0.70678	0.90952
273.2	0.24914	0.25523	0.51868	0.70767	0.91416
273.3	0.25183	0.25462	0.51577	0.69927	0.90972
273.4	0.25081	0.25901	0.51117	0.70714	0.91614
273.5	0.24789	0.25571	0.50884	0.70714	0.91011
273.6	0.2501	0.25556	0.51678	0.70332	0.9143
273.7	0.24648	0.24779	0.51469	0.6983	0.91247
273.8	0.25027	0.24678	0.50594	0.70044	0.91667
273.9	0.25077	0.2535	0.51357	0.70645	0.90447
274	0.25487	0.23612	0.51267	0.70611	0.91334
274.1	0.24977	0.25209	0.51146	0.7035	0.90685
274.2	0.24953	0.24717	0.50782	0.70747	0.91924
274.3	0.24722	0.25737	0.50727	0.70124	0.90929
274.4	0.24078	0.24596	0.51702	0.70449	0.91303
274.5	0.24605	0.24964	0.50932	0.69204	0.90538
274.6	0.24722	0.25462	0.50592	0.69719	0.90588
274.7	0.247	0.25685	0.51419	0.6989	0.90809
274.8	0.24692	0.24909	0.51256	0.69479	0.90838
274.9	0.2459	0.25133	0.51278	0.69678	0.91179
275	0.24479	0.25487	0.51552	0.69779	0.90852
275.1	0.23791	0.24162	0.50555	0.69941	0.91567
275.2	0.24332	0.24486	0.5057	0.69062	0.91711
275.3	0.24751	0.25065	0.50297	0.69873	0.90573
275.4	0.24308	0.25215	0.50803	0.69939	0.91186
275.5	0.2437	0.2482	0.51318	0.69738	0.90431
275.6	0.24347	0.24833	0.50773	0.70026	0.90913
275.7	0.24504	0.25247	0.50496	0.7015	0.9077
275.8	0.23717	0.2416	0.51279	0.69867	0.90178
275.9	0.24329	0.24766	0.50274	0.7004	0.90719
276	0.24237	0.25122	0.50275	0.69641	0.90599
276.1	0.24475	0.24906	0.50854	0.69759	0.91262
276.2	0.23934	0.25013	0.50227	0.69185	0.90254
276.3	0.24824	0.2445	0.50361	0.70264	0.91357
276.4	0.24254	0.24721	0.50483	0.70167	0.90898
276.5	0.24274	0.2594	0.49647	0.69798	0.9136
276.6	0.24206	0.24945	0.49543	0.69506	0.9051
276.7	0.23839	0.24437	0.50479	0.69363	0.91157
276.8	0.24249	0.2379	0.50779	0.68518	0.90574
276.9	0.24058	0.24312	0.50799	0.69592	0.9051
277	0.24199	0.24758	0.49529	0.69841	0.90761
277.1	0.24316	0.24495	0.5076	0.69407	0.90025
277.2	0.23725	0.25281	0.49816	0.69605	0.90258
277.3	0.23872	0.25075	0.4994	0.69222	0.91104
277.4	0.24009	0.24475	0.50218	0.68982	0.91454
277.5	0.24	0.23985	0.49393	0.6953	0.89937
277.6	0.23377	0.24603	0.49573	0.69537	0.9116
277.7	0.23507	0.24773	0.49862	0.69189	0.90492
277.8	0.24094	0.2505	0.50016	0.69222	0.9052
277.9	0.23514	0.23758	0.50172	0.6885	0.89282
278	0.23881	0.24767	0.49981	0.69708	0.914
278.1	0.23649	0.23824	0.49771	0.69276	0.90071
278.2	0.23864	0.24294	0.50225	0.6941	0.90287
278.3	0.24014	0.24239	0.49659	0.69147	0.90433
278.4	0.2388	0.24304	0.49474	0.69109	0.89813
278.5	0.23773	0.23671	0.50308	0.68722	0.90075
278.6	0.2358	0.24536	0.49523	0.68831	0.90151
278.7	0.23327	0.24569	0.49229	0.68876	0.9052
278.8	0.24196	0.24527	0.49813	0.68953	0.90177
278.9	0.23412	0.24408	0.49885	0.6836	0.90089
279	0.23837	0.24088	0.48667	0.68759	0.90591
279.1	0.23708	0.24515	0.49237	0.69322	0.90724
279.2	0.23511	0.24759	0.49566	0.69208	0.90145
279.3	0.23831	0.24008	0.49356	0.68615	0.90387
279.4	0.23457	0.24081	0.48361	0.68669	0.90013
279.5	0.23577	0.2434	0.50154	0.69188	0.90206
279.6	0.23031	0.23834	0.4884	0.68731	0.90167
279.7	0.23932	0.23839	0.4902	0.68635	0.90927
279.8	0.23152	0.24151	0.49312	0.68894	0.90864
279.9	0.23391	0.23341	0.49685	0.68893	0.90636
280	0.22983	0.23458	0.48799	0.68124	0.9038
280.1	0.23413	0.24239	0.49075	0.69063	0.91375
280.2	0.23657	0.23063	0.48455	0.68216	0.90767
280.3	0.23711	0.24478	0.48478	0.68586	0.90253
280.4	0.2294	0.24421	0.48725	0.67919	0.89236
280.5	0.23566	0.24953	0.49171	0.67795	0.90541
280.6	0.23176	0.23303	0.48685	0.68656	0.90134
280.7	0.23224	0.23116	0.48502	0.6852	0.90337
280.8	0.23143	0.24402	0.49501	0.68772	0.90245
280.9	0.23672	0.24302	0.49076	0.69196	0.90346
281	0.23111	0.23415	0.49796	0.68593	0.90053
281.1	0.23275	0.24305	0.48451	0.68361	0.89424
281.2	0.23462	0.23938	0.48798	0.68532	0.90955
281.3	0.23231	0.22623	0.483	0.67977	0.89954
281.4	0.23332	0.23186	0.48387	0.68486	0.89923
281.5	0.23191	0.23019	0.4773	0.68882	0.90035
281.6	0.23368	0.22595	0.48844	0.68555	0.90994
281.7	0.22906	0.23353	0.48494	0.68409	0.89148
281.8	0.22886	0.24068	0.48385	0.69371	0.90602
281.9	0.23164	0.2366	0.48156	0.68372	0.89923
282	0.23271	0.22878	0.48154	0.68162	0.8945
282.1	0.22597	0.23456	0.4807	0.67821	0.89965
282.2	0.23178	0.23989	0.48318	0.68261	0.90027
282.3	0.22487	0.23292	0.48167	0.67649	0.8952
282.4	0.2286	0.23847	0.48365	0.68707	0.89757
282.5	0.22318	0.23398	0.481	0.67927	0.89392
282.6	0.22951	0.24109	0.48164	0.68143	0.90609
282.7	0.23046	0.23692	0.48201	0.67391	0.89332
282.8	0.22946	0.22773	0.48276	0.68199	0.90195
282.9	0.22626	0.23591	0.47793	0.67593	0.89516
283	0.22702	0.23557	0.4829	0.68353	0.89882
283.1	0.23113	0.24447	0.48075	0.68301	0.89867
283.2	0.22856	0.23203	0.47657	0.67798	0.89751
283.3	0.2267	0.23096	0.47962	0.67903	0.88888
283.4	0.23116	0.23353	0.4811	0.67913	0.89614
283.5	0.22698	0.23569	0.48536	0.6837	0.89638
283.6	0.22661	0.23412	0.47717	0.68111	0.89508
283.7	0.22801	0.23501	0.4722	0.67921	0.90233
283.8	0.22739	0.22687	0.47417	0.67735	0.89409
283.9	0.22546	0.23283	0.47584	0.68242	0.89763
284	0.22627	0.22618	0.47398	0.6755	0.89668
284.1	0.22912	0.23596	0.48275	0.67709	0.90543
284.2	0.23029	0.22478	0.47759	0.67692	0.89502
284.3	0.22491	0.23012	0.47358	0.67818	0.89555
284.4	0.22172	0.2257	0.47899	0.67943	0.89311
284.5	0.22597	0.23986	0.47371	0.68182	0.89033
284.6	0.22199	0.23786	0.47392	0.67823	0.89413
284.7	0.2252	0.23556	0.47288	0.67419	0.89316
284.8	0.22343	0.23343	0.4725	0.67416	0.88916
284.9	0.22515	0.22906	0.47175	0.67964	0.89492
285	0.22685	0.228	0.47426	0.67515	0.89681
285.1	0.22534	0.23584	0.4732	0.67473	0.89262
285.2	0.2225	0.23492	0.47236	0.67984	0.89959
285.3	0.22371	0.23599	0.47585	0.66943	0.8915
285.4	0.22026	0.22888	0.46625	0.66689	0.89739
285.5	0.2233	0.22603	0.47436	0.68026	0.89721
285.6	0.21642	0.23177	0.47497	0.68024	0.89842
285.7	0.22336	0.22991	0.47045	0.67797	0.89404
285.8	0.22624	0.22895	0.47628	0.67659	0.89999
285.9	0.21444	0.23071	0.46946	0.67478	0.891
286	0.2192	0.23947	0.46811	0.68113	0.89097
286.1	0.22229	0.23126	0.47479	0.67315	0.89396
286.2	0.22434	0.2303	0.47346	0.67239	0.8952
286.3	0.22292	0.23397	0.47389	0.67275	0.8846
286.4	0.22186	0.22764	0.46918	0.66819	0.88882
286.5	0.21983	0.2217	0.46883	0.66566	0.8927
286.6	0.22176	0.22703	0.47256	0.66936	0.89403
286.7	0.22088	0.23153	0.47131	0.67007	0.89033
286.8	0.22388	0.22534	0.46353	0.67125	0.88908
286.9	0.21862	0.22724	0.48088	0.669	0.88804
287	0.21738	0.22047	0.47115	0.66733	0.89232
287.1	0.22109	0.23535	0.47319	0.66292	0.89748
287.2	0.22303	0.22896	0.4711	0.66884	0.89009
287.3	0.21803	0.22002	0.46431	0.66517	0.89042
287.4	0.21758	0.22435	0.4633	0.67223	0.89225
287.5	0.21621	0.22089	0.47504	0.66752	0.88973
287.6	0.21661	0.23238	0.46767	0.66772	0.89211
287.7	0.21683	0.22309	0.46136	0.66762	0.8925
287.8	0.21755	0.22616	0.46752	0.66645	0.89246
287.9	0.21841	0.23075	0.46883	0.66982	0.89826
288	0.21712	0.22945	0.4631	0.67005	0.88125
288.1	0.21615	0.22722	0.47136	0.66486	0.88906
288.2	0.21315	0.22597	0.46938	0.66011	0.89589
288.3	0.21842	0.2253	0.46893	0.66485	0.89122
288.4	0.218	0.21823	0.46219	0.66247	0.88439
288.5	0.21504	0.22593	0.46258	0.66702	0.88722
288.6	0.21676	0.22448	0.46724	0.66554	0.8913
288.7	0.2191	0.22229	0.46364	0.6706	0.89222
288.8	0.21914	0.22541	0.46343	0.66207	0.88895
288.9	0.21592	0.22839	0.46518	0.67126	0.89188
289	0.21748	0.22494	0.45918	0.66363	0.89029
289.1	0.21956	0.22145	0.4578	0.66345	0.8927
289.2	0.21507	0.22519	0.46256	0.65396	0.89224
289.3	0.21648	0.21979	0.46174	0.66591	0.88697
289.4	0.21597	0.232	0.45107	0.65954	0.88949
289.5	0.22189	0.22249	0.46721	0.66925	0.88593
289.6	0.21248	0.22704	0.45822	0.65915	0.88958
289.7	0.21456	0.22922	0.45831	0.66417	0.88953
289.8	0.21636	0.22163	0.45892	0.66142	0.88758
289.9	0.21639	0.22085	0.46249	0.65562	0.88461
290	0.21741	0.22649	0.46293	0.65975	0.89543
290.1	0.21649	0.21807	0.45995	0.66602	0.88806
290.2	0.21718	0.22324	0.46341	0.66634	0.8958
290.3	0.21834	0.2313	0.46335	0.65514	0.89236
290.4	0.21252	0.22491	0.46086	0.66598	0.89342
290.5	0.20908	0.21159	0.45421	0.66004	0.89053
290.6	0.21499	0.21743	0.46234	0.65808	0.89509
290.7	0.21662	0.23091	0.45886	0.65895	0.88993
290.8	0.21585	0.22377	0.45764	0.66261	0.89343
290.9	0.21486	0.22528	0.45746	0.66554	0.88264
291	0.2105	0.22881	0.46242	0.65846	0.8881
291.1	0.21331	0.21637	0.45051	0.65565	0.88694
291.2	0.21197	0.21934	0.45686	0.66538	0.8866
291.3	0.21395	0.22015	0.46199	0.65804	0.88835
291.4	0.21727	0.2175	0.45881	0.66039	0.88194
291.5	0.21532	0.2137	0.45693	0.66126	0.88638
291.6	0.2136	0.2272	0.46079	0.65825	0.88742
291.7	0.21819	0.22352	0.45369	0.65631	0.88728
291.8	0.21042	0.22099	0.44974	0.66387	0.88488
291.9	0.21539	0.22304	0.46116	0.66113	0.89078
292	0.211	0.22032	0.45075	0.65545	0.89056
292.1	0.21192	0.22272	0.45436	0.65276	0.8888
292.2	0.2107	0.20716	0.45095	0.65687	0.8841
292.3	0.21187	0.20871	0.45579	0.65654	0.88961
292.4	0.2121	0.22579	0.45068	0.65967	0.88773
292.5	0.21116	0.20794	0.45277	0.66207	0.89078
292.6	0.2066	0.20981	0.45313	0.66019	0.8887
292.7	0.21348	0.22159	0.46106	0.65894	0.88713
292.8	0.21303	0.21125	0.45703	0.65812	0.88723
292.9	0.2163	0.21528	0.44591	0.65661	0.89219
293	0.20794	0.21155	0.45558	0.65502	0.88122
293.1	0.21496	0.22247	0.44979	0.66474	0.88568
293.2	0.20972	0.21576	0.45119	0.65539	0.88735
293.3	0.21319	0.21599	0.44684	0.65794	0.88615
293.4	0.20789	0.22338	0.45558	0.65592	0.88556
293.5	0.21283	0.22009	0.45283	0.65928	0.8869
293.6	0.20827	0.21765	0.44699	0.65528	0.88905
293.7	0.20574	0.21689	0.45103	0.65529	0.88799
293.8	0.21189	0.2122	0.45118	0.65387	0.89295
293.9	0.21038	0.22521	0.45181	0.65648	0.88987
294	0.20796	0.21281	0.45332	0.64963	0.88912
294.1	0.21062	0.22717	0.44307	0.65394	0.87982
294.2	0.20857	0.21492	0.4452	0.6526	0.88418
294.3	0.2069	0.2115	0.44951	0.65311	0.87965
294.4	0.21165	0.21756	0.44675	0.65409	0.87754
294.5	0.21046	0.22005	0.45285	0.65605	0.88422
294.6	0.20488	0.20892	0.44829	0.6567	0.88373
294.7	0.21066	0.22447	0.44402	0.65453	0.88154
294.8	0.20908	0.21658	0.44214	0.65874	0.884
294.9	0.20689	0.2155	0.44849	0.64488	0.8794
295	0.20754	0.21379	0.44846	0.65501	0.88101
295.1	0.20603	0.22189	0.44234	0.64682	0.88148
295.2	0.20788	0.20799	0.45097	0.65011	0.8797
295.3	0.20134	0.21246	0.4502	0.64708	0.8804
295.4	0.204	0.2128	0.44986	0.64801	0.8823
295.5	0.20548	0.2174	0.45087	0.64808	0.8812
295.6	0.20711	0.21419	0.44215	0.65262	0.87893
295.7	0.20604	0.21618	0.44496	0.6583	0.87301
295.8	0.20511	0.21174	0.4482	0.65509	0.88065
295.9	0.20593	0.21426	0.44567	0.64779	0.88363
296	0.20465	0.20576	0.43899	0.65139	0.87296
296.1	0.20506	0.21575	0.43899	0.64933	0.88043
296.2	0.20621	0.21626	0.44143	0.64769	0.87978
296.3	0.20768	0.20408	0.44196	0.65124	0.88309
296.4	0.20264	0.21296	0.43883	0.64833	0.88144
296.5	0.20672	0.21719	0.44162	0.65029	0.88163
296.6	0.20264	0.21048	0.44598	0.64676	0.87312
296.7	0.20487	0.21011	0.43734	0.64286	0.87827
296.8	0.20394	0.20906	0.43634	0.63967	0.87355
296.9	0.2013	0.21639	0.44633	0.652	0.88362
297	0.20303	0.21352	0.44631	0.64636	0.88075
297.1	0.20836	0.21231	0.44062	0.64197	0.87484
297.2	0.20167	0.22128	0.4313	0.64176	0.87721
297.3	0.20386	0.21856	0.4406	0.65298	0.87924
297.4	0.20165	0.2127	0.42991	0.64665	0.87686
297.5	0.20711	0.21096	0.43564	0.64945	0.87649
297.6	0.20081	0.2096	0.43788	0.6452	0.88625
297.7	0.19874	0.21632	0.44147	0.65105	0.87692
297.8	0.20394	0.21017	0.43835	0.64079	0.88173
297.9	0.20195	0.20787	0.43571	0.64616	0.87327
298	0.2017	0.21801	0.44065	0.64071	0.87891
298.1	0.20347	0.20388	0.44228	0.64625	0.87763
298.2	0.20592	0.20751	0.43708	0.64697	0.8855
298.3	0.19978	0.2114	0.43629	0.64439	0.8765
298.4	0.2065	0.21115	0.43543	0.6438	0.87551
298.5	0.20503	0.20603	0.43532	0.64568	0.87981
298.6	0.20202	0.21412	0.44009	0.64445	0.87639
298.7	0.20297	0.20736	0.44299	0.63747	0.87627
298.8	0.20621	0.21448	0.43324	0.64566	0.88179
298.9	0.20035	0.20945	0.43163	0.64221	0.87754
299	0.2058	0.21161	0.43882	0.64319	0.87725
299.1	0.20376	0.20753	0.43558	0.64094	0.87734
299.2	0.20047	0.21241	0.431	0.64187	0.87819
299.3	0.20056	0.21477	0.42798	0.64449	0.88127
299.4	0.1997	0.2071	0.42939	0.63738	0.87714
299.5	0.20223	0.20954	0.43748	0.64124	0.87355
299.6	0.20178	0.21135	0.42917	0.64145	0.87674
299.7	0.20001	0.20649	0.43454	0.63656	0.88052
299.8	0.20313	0.20445	0.43831	0.64531	0.8826
299.9	0.20215	0.22033	0.4301	0.6442	0.87907
300	0.20306	0.19945	0.43449	0.63832	0.87362
300.1	0.20063	0.20748	0.43525	0.64178	0.87702
300.2	0.2024	0.21356	0.42792	0.6429	0.88317
300.3	0.19966	0.22072	0.42967	0.64132	0.87524
300.4	0.20031	0.19948	0.42548	0.64449	0.87351
300.5	0.19883	0.20443	0.43267	0.64195	0.87226
300.6	0.20108	0.21655	0.42801	0.63995	0.87641
300.7	0.19913	0.20709	0.43106	0.63883	0.8775
300.8	0.20287	0.20662	0.42675	0.64371	0.87175
300.9	0.2033	0.21186	0.42932	0.63829	0.8778
301	0.20097	0.21143	0.43087	0.64192	0.87346
301.1	0.20185	0.20518	0.43102	0.63726	0.87049
301.2	0.19932	0.2135	0.42906	0.63931	0.87138
301.3	0.19578	0.21058	0.42876	0.63752	0.87391
301.4	0.20085	0.21479	0.42965	0.63706	0.87194
301.5	0.19864	0.19844	0.42882	0.63459	0.87232
301.6	0.19859	0.20531	0.42597	0.6446	0.87309
301.7	0.2009	0.19658	0.42869	0.6343	0.87355
301.8	0.19862	0.20512	0.426	0.63644	0.87581
301.9	0.20155	0.21545	0.43282	0.6374	0.87122
302	0.19896	0.21107	0.42545	0.63676	0.87464
302.1	0.1964	0.20318	0.42823	0.63756	0.86991
302.2	0.19839	0.20258	0.4302	0.63875	0.86918
302.3	0.19713	0.21285	0.42677	0.63546	0.86884
302.4	0.19217	0.20905	0.43103	0.63733	0.87384
302.5	0.19485	0.20307	0.42822	0.64294	0.86969
302.6	0.19835	0.20237	0.4301	0.63729	0.88104
302.7	0.1981	0.2012	0.43481	0.63905	0.87402
302.8	0.19604	0.209	0.43153	0.63009	0.87242
302.9	0.19745	0.20001	0.43262	0.63927	0.86965
303	0.19862	0.20042	0.42591	0.6334	0.86887
303.1	0.19756	0.20088	0.42722	0.63181	0.8738
303.2	0.19517	0.20066	0.42718	0.63946	0.87078
303.3	0.18983	0.19971	0.41952	0.6324	0.8753
303.4	0.19759	0.20231	0.42745	0.63557	0.86976
303.5	0.19094	0.20363	0.42308	0.62852	0.86796
303.6	0.19623	0.20504	0.43276	0.63123	0.87127
303.7	0.19411	0.21295	0.42627	0.63619	0.87199
303.8	0.1972	0.2083	0.4247	0.62828	0.86935
303.9	0.19714	0.20438	0.42759	0.63021	0.87015
304	0.19288	0.20527	0.42699	0.63678	0.87062
304.1	0.19203	0.20694	0.42563	0.63405	0.86916
304.2	0.19292	0.19642	0.42403	0.62765	0.8652
304.3	0.19169	0.20038	0.42175	0.62899	0.8698
304.4	0.2012	0.20216	0.42039	0.63277	0.87019
304.5	0.19628	0.20324	0.42042	0.62743	0.86633
304.6	0.19309	0.20189	0.41892	0.63607	0.86366
304.7	0.19487	0.21067	0.4221	0.63137	0.86632
304.8	0.19167	0.205	0.42742	0.63318	0.8634
304.9	0.19098	0.20497	0.42163	0.63383	0.86431
305	0.19502	0.2094	0.41956	0.63172	0.87482
305.1	0.19794	0.2038	0.42268	0.63193	0.868
305.2	0.195	0.19882	0.42508	0.63645	0.86295
305.3	0.19868	0.19818	0.42129	0.62761	0.86313
305.4	0.19313	0.2042	0.42078	0.62889	0.86866
305.5	0.19551	0.20226	0.41507	0.62812	0.86457
305.6	0.19565	0.20854	0.41973	0.62928	0.86409
305.7	0.19508	0.19386	0.4213	0.63764	0.87139
305.8	0.19328	0.20619	0.42423	0.6268	0.87161
305.9	0.19072	0.1953	0.42186	0.63544	0.86895
306	0.19581	0.20162	0.4187	0.63576	0.86823
306.1	0.19221	0.19238	0.42278	0.63127	0.8647
306.2	0.19144	0.19748	0.42222	0.63452	0.86652
306.3	0.19519	0.19647	0.41707	0.62874	0.86075
306.4	0.18947	0.20777	0.41908	0.627	0.864
306.5	0.19461	0.20485	0.42133	0.63371	0.86881
306.6	0.19041	0.20695	0.41386	0.62862	0.86805
306.7	0.19338	0.19683	0.41466	0.62623	0.86801
306.8	0.19138	0.19948	0.41107	0.63201	0.86323
306.9	0.19312	0.19635	0.41786	0.62721	0.8652
307	0.19134	0.1905	0.4181	0.62207	0.86982
307.1	0.18658	0.19988	0.4171	0.63134	0.87121
307.2	0.19114	0.19491	0.41627	0.62032	0.86661
307.3	0.18722	0.20774	0.41194	0.62917	0.86498
307.4	0.18963	0.19261	0.41144	0.6256	0.8661
307.5	0.18869	0.20341	0.41613	0.63417	0.86572
307.6	0.19222	0.20879	0.40981	0.63033	0.8631
307.7	0.18823	0.20383	0.41426	0.62106	0.86605
307.8	0.18993	0.19863	0.41269	0.62536	0.86123
307.9	0.18633	0.20138	0.41785	0.62952	0.86868
308	0.19596	0.19436	0.41606	0.62879	0.86234
308.1	0.19004	0.21158	0.41363	0.62843	0.86349
308.2	0.18896	0.20071	0.41588	0.62007	0.863
308.3	0.19371	0.20754	0.40924	0.62136	0.86281
308.4	0.18764	0.19528	0.41339	0.62537	0.85831
308.5	0.18812	0.19603	0.41338	0.62502	0.8563
308.6	0.18898	0.2053	0.41567	0.62383	0.86402
308.7	0.18859	0.19715	0.41315	0.62345	0.86003
308.8	0.19279	0.19044	0.40694	0.61751	0.8642
308.9	0.19058	0.1999	0.41294	0.62635	0.86187
309	0.18901	0.20138	0.41482	0.62785	0.86016
309.1	0.19254	0.19542	0.40256	0.62278	0.85942
309.2	0.19006	0.20608	0.40968	0.62528	0.86933
309.3	0.19304	0.19999	0.41094	0.6217	0.86403
309.4	0.18809	0.19592	0.41559	0.62584	0.8638
309.5	0.1862	0.19806	0.40513	0.62656	0.86231
309.6	0.18218	0.20214	0.41144	0.62077	0.85838
309.7	0.19385	0.18814	0.41493	0.61957	0.86278
309.8	0.19215	0.20264	0.40618	0.62565	0.8595
309.9	0.18904	0.19791	0.40539	0.62607	0.86331
310	0.1836	0.20897	0.40535	0.62315	0.86097
310.1	0.19449	0.19204	0.4132	0.61974	0.86137
310.2	0.18679	0.20093	0.4055	0.62718	0.86189
310.3	0.19182	0.19986	0.4085	0.62149	0.86052
310.4	0.1868	0.19329	0.40795	0.6205	0.85398
310.5	0.18846	0.18712	0.4072	0.62006	0.86225
310.6	0.18674	0.2003	0.41257	0.62027	0.86507
310.7	0.19023	0.18897	0.40821	0.61874	0.86135
310.8	0.18793	0.1964	0.40463	0.62105	0.85473
310.9	0.18401	0.19663	0.4046	0.62724	0.85925
311	0.19146	0.19564	0.40445	0.62561	0.85568
311.1	0.18703	0.20354	0.41054	0.62736	0.85844
311.2	0.18451	0.19326	0.40668	0.62586	0.86111
311.3	0.18409	0.20286	0.41196	0.61795	0.86144
311.4	0.18557	0.20623	0.40485	0.61596	0.86373
311.5	0.18636	0.20596	0.40792	0.61883	0.86337
311.6	0.1863	0.19098	0.40175	0.61941	0.85643
311.7	0.18457	0.20068	0.40657	0.61923	0.86578
311.8	0.18631	0.1923	0.40525	0.61644	0.86639
311.9	0.18508	0.19684	0.40219	0.62524	0.86388
312	0.18964	0.20253	0.40744	0.61731	0.85898
312.1	0.18462	0.19248	0.40218	0.61992	0.85777
312.2	0.18228	0.19166	0.40956	0.61551	0.86425
312.3	0.18353	0.19178	0.40539	0.61685	0.86469
312.4	0.18913	0.19229	0.4046	0.61811	0.85511
312.5	0.18688	0.19445	0.40715	0.61683	0.85804
312.6	0.1868	0.19038	0.40347	0.61023	0.85449
312.7	0.18468	0.20432	0.40094	0.61178	0.86202
312.8	0.18585	0.19301	0.40336	0.62345	0.86394
312.9	0.18148	0.19001	0.40282	0.619	0.85524
313	0.18632	0.2008	0.40597	0.62722	0.86611
313.1	0.17908	0.19892	0.40115	0.61651	0.8617
313.2	0.18467	0.19929	0.40848	0.61489	0.8554
313.3	0.18155	0.19123	0.39889	0.61725	0.86042
313.4	0.18303	0.20671	0.40348	0.6171	0.86121
313.5	0.18456	0.19454	0.40295	0.61812	0.86413
313.6	0.18574	0.19925	0.39583	0.60924	0.8641
313.7	0.18535	0.20174	0.39689	0.614	0.8604
313.8	0.18883	0.19646	0.40576	0.61673	0.85951
313.9	0.18444	0.18799	0.40355	0.61201	0.86047
314	0.18441	0.19668	0.38884	0.60925	0.8596
314.1	0.18697	0.19251	0.4116	0.61732	0.86651
314.2	0.18066	0.18477	0.40023	0.61228	0.85578
314.3	0.18423	0.19015	0.40673	0.6106	0.85503
314.4	0.18131	0.20162	0.39363	0.61497	0.85965
314.5	0.18573	0.1994	0.39822	0.61072	0.85566
314.6	0.17899	0.18939	0.39768	0.60756	0.85584
314.7	0.18507	0.19889	0.39183	0.61805	0.85924
314.8	0.18089	0.18088	0.39264	0.61287	0.85556
314.9	0.18533	0.1904	0.399	0.61503	0.854
315	0.18066	0.19541	0.39495	0.6118	0.85959
315.1	0.17942	0.19336	0.39377	0.60702	0.85454
315.2	0.17782	0.19413	0.39738	0.61165	0.85634
315.3	0.18137	0.18622	0.4007	0.61637	0.85611
315.4	0.18166	0.18844	0.3971	0.61519	0.8534
315.5	0.18296	0.19473	0.39957	0.61464	0.85748
315.6	0.18147	0.18835	0.40133	0.61062	0.85563
315.7	0.17979	0.19389	0.39974	0.61296	0.85998
315.8	0.18022	0.19634	0.39523	0.61429	0.85384
315.9	0.18204	0.19449	0.40087	0.61628	0.85305
316	0.18278	0.18857	0.39481	0.61296	0.85656
316.1	0.17821	0.19113	0.40026	0.61173	0.85144
316.2	0.17936	0.19612	0.39341	0.61246	0.85751
316.3	0.17928	0.18134	0.39828	0.61084	0.85331
316.4	0.18312	0.19383	0.39783	0.61125	0.85745
316.5	0.18129	0.18158	0.39617	0.60841	0.85454
316.6	0.18328	0.18783	0.38905	0.60999	0.85101
316.7	0.18089	0.18869	0.39327	0.60678	0.85306
316.8	0.1846	0.19022	0.39494	0.61749	0.85867
316.9	0.18426	0.18759	0.39413	0.61247	0.85354
317	0.17907	0.1933	0.38999	0.61009	0.85016
317.1	0.18147	0.18842	0.38854	0.60747	0.85485
317.2	0.18513	0.18248	0.39105	0.61612	0.84708
317.3	0.17754	0.18711	0.39399	0.60975	0.84697
317.4	0.18069	0.19071	0.39464	0.61039	0.8522
317.5	0.18016	0.19577	0.38737	0.61039	0.84858
317.6	0.18048	0.1938	0.38578	0.61797	0.85619
317.7	0.18093	0.18917	0.39368	0.60776	0.84529
317.8	0.17872	0.19077	0.39974	0.60572	0.8499
317.9	0.18113	0.18525	0.40083	0.60198	0.85398
318	0.18203	0.18496	0.39812	0.61032	0.84078
318.1	0.1805	0.1942	0.39198	0.61233	0.85123
318.2	0.17965	0.18205	0.39311	0.60815	0.85203
318.3	0.18326	0.19314	0.39657	0.60813	0.85522
318.4	0.17815	0.1941	0.38888	0.61269	0.84309
318.5	0.1825	0.18952	0.3912	0.61116	0.85331
318.6	0.18188	0.18666	0.38699	0.6059	0.85323
318.7	0.17921	0.19581	0.39035	0.61325	0.85449
318.8	0.17806	0.18505	0.39195	0.61159	0.85015
318.9	0.1793	0.19403	0.39779	0.60865	0.84855
319	0.17686	0.18673	0.39154	0.60533	0.84789
319.1	0.18194	0.18851	0.39138	0.61166	0.85304
319.2	0.18023	0.18826	0.38937	0.60301	0.85823
319.3	0.18205	0.18972	0.39831	0.60983	0.84443
319.4	0.18253	0.19815	0.38422	0.60294	0.849
319.5	0.17825	0.19122	0.39284	0.60861	0.8452
319.6	0.18139	0.19533	0.38921	0.61265	0.85466
319.7	0.17896	0.19159	0.39867	0.60646	0.85153
319.8	0.17886	0.18949	0.38587	0.60717	0.84829
319.9	0.17987	0.18481	0.38834	0.60683	0.8464
320	0.17476	0.19089	0.3919	0.60457	0.85174
320.1	0.17639	0.1853	0.39295	0.60298	0.85163
320.2	0.17762	0.18759	0.38514	0.59794	0.84906
320.3	0.17621	0.18894	0.38658	0.6063	0.84517
320.4	0.18153	0.18869	0.38624	0.60338	0.85137
320.5	0.17755	0.19065	0.38856	0.6031	0.84423
320.6	0.17585	0.1836	0.38632	0.60434	0.85158
320.7	0.17814	0.18738	0.3872	0.60103	0.85094
320.8	0.18038	0.19376	0.3923	0.59851	0.8466
320.9	0.17819	0.18843	0.38876	0.60568	0.84701
321	0.18047	0.18671	0.38533	0.60455	0.84242
321.1	0.17413	0.18065	0.38464	0.60236	0.84826
321.2	0.17364	0.18771	0.38941	0.60166	0.84905
321.3	0.17603	0.1811	0.38505	0.60667	0.84851
321.4	0.17575	0.19651	0.38399	0.60843	0.84363
321.5	0.17527	0.19625	0.38529	0.60202	0.8407
321.6	0.17698	0.19281	0.38571	0.60511	0.84407
321.7	0.17665	0.18294	0.38793	0.60573	0.85287
321.8	0.17358	0.18495	0.38891	0.60159	0.84702
321.9	0.1771	0.1937	0.38566	0.59817	0.8454
322	0.17152	0.18848	0.38476	0.60624	0.84928
322.1	0.17321	0.19109	0.38905	0.60223	0.8483
322.2	0.17403	0.18409	0.38458	0.59964	0.83943
322.3	0.17749	0.18891	0.3877	0.60314	0.84355
322.4	0.17432	0.18844	0.38839	0.59821	0.84398
322.5	0.17636	0.19141	0.38546	0.60281	0.84218
322.6	0.1755	0.18307	0.38526	0.60197	0.84409
322.7	0.17622	0.19214	0.38315	0.6011	0.84414
322.8	0.17273	0.18278	0.38014	0.60535	0.84366
322.9	0.18153	0.18636	0.38949	0.60807	0.84054
323	0.17374	0.18765	0.38234	0.59808	0.84524
323.1	0.17407	0.18517	0.38224	0.59828	0.84563
323.2	0.17447	0.19034	0.37767	0.5988	0.83988
323.3	0.17921	0.18591	0.37943	0.59982	0.8343
323.4	0.17585	0.18193	0.37967	0.60485	0.85072
323.5	0.17662	0.1849	0.38328	0.59814	0.84006
323.6	0.17781	0.18755	0.38272	0.60394	0.84283
323.7	0.17688	0.18976	0.38833	0.60325	0.84595
323.8	0.1769	0.18455	0.3864	0.59862	0.84572
323.9	0.16831	0.18332	0.3841	0.59689	0.8459
324	0.17932	0.18374	0.38225	0.59632	0.84531
324.1	0.175	0.18099	0.38664	0.59975	0.84731
324.2	0.17482	0.19138	0.37704	0.60026	0.84986
324.3	0.17439	0.19151	0.38428	0.59526	0.84328
324.4	0.17505	0.18932	0.3842	0.60235	0.84837
324.5	0.17032	0.17801	0.37919	0.59996	0.84254
324.6	0.17233	0.18093	0.38585	0.59785	0.83987
324.7	0.17136	0.18494	0.37753	0.58785	0.83805
324.8	0.17098	0.1768	0.38024	0.60146	0.84424
324.9	0.17306	0.18463	0.37228	0.5916	0.83907
325	0.17054	0.18744	0.38544	0.59875	0.84705
325.1	0.17937	0.1924	0.37557	0.59217	0.8456
325.2	0.17425	0.19024	0.38007	0.60116	0.84156
325.3	0.17169	0.1822	0.3763	0.59502	0.83811
325.4	0.17526	0.18655	0.38061	0.6025	0.83836
325.5	0.17427	0.19247	0.38418	0.59198	0.83886
325.6	0.17026	0.18032	0.38149	0.59411	0.84205
325.7	0.17516	0.18608	0.38238	0.59614	0.84368
325.8	0.17182	0.18127	0.3805	0.59521	0.83738
325.9	0.17457	0.18638	0.37498	0.60652	0.84561
326	0.17647	0.17378	0.38387	0.60514	0.8396
326.1	0.17338	0.18602	0.38331	0.59763	0.83805
326.2	0.17351	0.18841	0.38207	0.59001	0.83366
326.3	0.17595	0.17825	0.37623	0.59495	0.83604
326.4	0.17494	0.18062	0.37687	0.59648	0.84389
326.5	0.17212	0.18892	0.37969	0.59723	0.83988
326.6	0.17022	0.18542	0.37668	0.58842	0.83702
326.7	0.17197	0.18769	0.37818	0.59916	0.83883
326.8	0.17067	0.18135	0.37939	0.59468	0.83785
326.9	0.17209	0.18664	0.37428	0.59053	0.834
327	0.17227	0.18021	0.3777	0.59802	0.84104
327.1	0.17157	0.18088	0.37946	0.59758	0.83398
327.2	0.17287	0.19725	0.37243	0.59667	0.83585
327.3	0.1697	0.17768	0.37724	0.59688	0.83186
327.4	0.17075	0.19197	0.37662	0.59746	0.8354
327.5	0.17114	0.17692	0.3775	0.587	0.83528
327.6	0.17302	0.18944	0.3748	0.59493	0.83693
327.7	0.16992	0.18212	0.37507	0.59234	0.83336
327.8	0.16644	0.17963	0.37355	0.59343	0.83415
327.9	0.17168	0.17859	0.37542	0.59106	0.83762
328	0.17276	0.18554	0.37691	0.59429	0.83566
328.1	0.17053	0.17945	0.3735	0.5948	0.83862
328.2	0.17698	0.19017	0.36697	0.59496	0.83669
328.3	0.17195	0.17999	0.37647	0.59352	0.82696
328.4	0.17185	0.19243	0.37507	0.59058	0.8399
328.5	0.17115	0.17573	0.37411	0.58696	0.83365
328.6	0.17286	0.18349	0.36835	0.59046	0.83693
328.7	0.16949	0.18936	0.37235	0.58869	0.83561
328.8	0.17142	0.1772	0.37432	0.59344	0.83507
328.9	0.17105	0.17675	0.36973	0.5948	0.83361
329	0.17176	0.17837	0.37532	0.59125	0.83619
329.1	0.17038	0.18494	0.37793	0.5895	0.8301
329.2	0.17197	0.18604	0.37087	0.59441	0.83632
329.3	0.16796	0.17848	0.36245	0.59013	0.83454
329.4	0.167	0.18791	0.37825	0.59535	0.83043
329.5	0.16736	0.19107	0.36904	0.58742	0.83637
329.6	0.17102	0.17917	0.36453	0.5843	0.82534
329.7	0.16944	0.18678	0.37266	0.5863	0.83833
329.8	0.16949	0.19051	0.37453	0.58524	0.83272
329.9	0.16814	0.1816	0.37414	0.58803	0.83104
330	0.16755	0.17057	0.36746	0.59524	0.83079
330.1	0.17071	0.18516	0.36953	0.59129	0.83906
330.2	0.16298	0.18281	0.36967	0.59194	0.83341
330.3	0.17252	0.17447	0.36728	0.58632	0.83782
330.4	0.16972	0.17341	0.36627	0.58377	0.82907
330.5	0.16438	0.18114	0.36898	0.59179	0.83529
330.6	0.16603	0.1857	0.37144	0.58124	0.82889
330.7	0.16841	0.17424	0.37684	0.58652	0.83684
330.8	0.16955	0.17329	0.37151	0.58506	0.83121
330.9	0.16729	0.17714	0.37196	0.59004	0.83332
331	0.16778	0.18503	0.36547	0.58604	0.8281
331.1	0.16644	0.17347	0.37372	0.58436	0.83185
331.2	0.1678	0.18045	0.37323	0.58947	0.83753
331.3	0.16865	0.17772	0.37101	0.58842	0.8378
331.4	0.16646	0.18657	0.36631	0.5839	0.8389
331.5	0.16122	0.18065	0.37055	0.59165	0.83525
331.6	0.17009	0.18439	0.3635	0.5929	0.83114
331.7	0.168	0.18166	0.36762	0.58021	0.83689
331.8	0.16747	0.18141	0.36636	0.58203	0.84003
331.9	0.16427	0.1844	0.3696	0.58498	0.83178
332	0.16425	0.18548	0.36421	0.58813	0.83782
332.1	0.17097	0.17339	0.3676	0.58209	0.83615
332.2	0.16648	0.18198	0.36104	0.58948	0.83652
332.3	0.17204	0.17132	0.36214	0.58145	0.83522
332.4	0.1651	0.17344	0.36662	0.58496	0.83196
332.5	0.1647	0.177	0.3661	0.58694	0.83835
332.6	0.16727	0.184	0.36431	0.58855	0.83292
332.7	0.16949	0.18471	0.35816	0.58696	0.83172
332.8	0.1698	0.17675	0.36936	0.58878	0.83529
332.9	0.1617	0.18476	0.36753	0.58329	0.83638
333	0.1663	0.18281	0.36132	0.5879	0.82887
333.1	0.16612	0.18544	0.3601	0.58998	0.82703
333.2	0.16704	0.17548	0.36079	0.58382	0.83331
333.3	0.16858	0.18739	0.36501	0.58674	0.83009
333.4	0.1657	0.17487	0.36924	0.59013	0.82591
333.5	0.16917	0.17669	0.36107	0.58728	0.83259
333.6	0.16582	0.18174	0.36462	0.58566	0.83402
333.7	0.16679	0.17223	0.3612	0.58547	0.83012
333.8	0.16477	0.17087	0.36676	0.57864	0.8233
333.9	0.1673	0.17599	0.35658	0.58495	0.83206
334	0.16646	0.18332	0.36503	0.5808	0.83125
334.1	0.16829	0.18459	0.35672	0.58934	0.83511
334.2	0.16267	0.17054	0.36021	0.58039	0.8285
334.3	0.16526	0.18329	0.36532	0.58643	0.83039
334.4	0.16535	0.17327	0.36242	0.58126	0.83082
334.5	0.16712	0.1812	0.36286	0.58907	0.82973
334.6	0.16609	0.17898	0.35998	0.58861	0.82618
334.7	0.16257	0.18501	0.3621	0.58704	0.8291
334.8	0.16472	0.18421	0.36642	0.58561	0.82374
334.9	0.16677	0.17998	0.36242	0.58706	0.82872
335	0.16527	0.17905	0.36087	0.57938	0.83654
335.1	0.16474	0.18571	0.36176	0.58439	0.83199
335.2	0.16438	0.17908	0.3602	0.5857	0.8354
335.3	0.16529	0.18514	0.35973	0.58216	0.82978
335.4	0.16609	0.17643	0.36212	0.58516	0.83002
335.5	0.16221	0.18235	0.35873	0.58694	0.83294
335.6	0.16863	0.18574	0.35739	0.58526	0.82921
335.7	0.16279	0.17507	0.36118	0.58116	0.82694
335.8	0.16058	0.17776	0.35884	0.58312	0.82963
335.9	0.16559	0.1842	0.36514	0.57457	0.83436
336	0.16363	0.18165	0.36564	0.58641	0.83141
336.1	0.16349	0.18167	0.36222	0.58	0.82738
336.2	0.16377	0.17722	0.35613	0.58397	0.83232
336.3	0.16401	0.17479	0.36614	0.57727	0.82569
336.4	0.16784	0.17254	0.35914	0.5762	0.82504
336.5	0.16226	0.1756	0.35628	0.57668	0.82797
336.6	0.16387	0.18609	0.35979	0.58122	0.82253
336.7	0.16478	0.18177	0.35759	0.57277	0.82552
336.8	0.16094	0.17718	0.35578	0.57742	0.8297
336.9	0.16374	0.17137	0.36625	0.57795	0.82964
337	0.16346	0.17689	0.35941	0.5783	0.83487
337.1	0.16457	0.17712	0.36039	0.57841	0.82411
337.2	0.16213	0.17733	0.3581	0.58047	0.83108
337.3	0.16474	0.175	0.3633	0.57738	0.82922
337.4	0.16293	0.17696	0.35965	0.57626	0.82464
337.5	0.16509	0.18464	0.36298	0.57616	0.83065
337.6	0.16342	0.17713	0.35966	0.57847	0.82773
337.7	0.16977	0.18676	0.35741	0.57936	0.82417
337.8	0.16494	0.17545	0.35615	0.57623	0.81409
337.9	0.16445	0.18805	0.3583	0.57379	0.82941
338	0.16825	0.17884	0.3602	0.57802	0.82207
338.1	0.16775	0.17845	0.35689	0.575	0.82472
338.2	0.15884	0.16762	0.35657	0.57587	0.82504
338.3	0.16229	0.18449	0.3572	0.57943	0.83082
338.4	0.16383	0.17154	0.3591	0.57678	0.82015
338.5	0.16644	0.17372	0.36353	0.5774	0.83016
338.6	0.16463	0.17846	0.35371	0.57432	0.82104
338.7	0.16317	0.18152	0.35058	0.58269	0.82361
338.8	0.16276	0.18269	0.35588	0.57619	0.82021
338.9	0.16218	0.17999	0.3615	0.57809	0.81805
339	0.15858	0.17849	0.35548	0.58114	0.82725
339.1	0.16658	0.17496	0.35959	0.56785	0.8176
339.2	0.16064	0.17877	0.35395	0.5746	0.82689
339.3	0.1585	0.183	0.35742	0.57649	0.81931
339.4	0.16027	0.18418	0.35333	0.57441	0.82272
339.5	0.16264	0.17748	0.35533	0.58701	0.81875
339.6	0.15924	0.17255	0.35468	0.57834	0.82565
339.7	0.16405	0.1802	0.3493	0.57757	0.81029
339.8	0.16763	0.18057	0.35002	0.57454	0.8222
339.9	0.16013	0.17124	0.35503	0.57264	0.81518
340	0.1585	0.17953	0.35572	0.58423	0.82819
340.1	0.16768	0.17739	0.35284	0.57151	0.82107
340.2	0.15979	0.18059	0.34729	0.57503	0.82394
340.3	0.16051	0.18233	0.3576	0.57399	0.82446
340.4	0.16167	0.16632	0.3525	0.57579	0.82123
340.5	0.15936	0.18068	0.35122	0.57472	0.81906
340.6	0.16151	0.17839	0.34744	0.57558	0.8204
340.7	0.15905	0.17251	0.36086	0.57798	0.82502
340.8	0.16141	0.18446	0.35515	0.57796	0.82094
340.9	0.16328	0.17887	0.34957	0.57526	0.82048
341	0.16176	0.18485	0.34929	0.57656	0.82248
341.1	0.16171	0.18007	0.35037	0.57608	0.82178
341.2	0.15924	0.17601	0.34665	0.56624	0.81592
341.3	0.15934	0.17448	0.35315	0.57431	0.82487
341.4	0.16609	0.17887	0.35393	0.58136	0.81931
341.5	0.15839	0.17892	0.35094	0.58122	0.81797
341.6	0.16128	0.1783	0.35131	0.57131	0.81436
341.7	0.16021	0.17021	0.35717	0.5808	0.8221
341.8	0.16196	0.17203	0.35013	0.57813	0.81789
341.9	0.16068	0.18169	0.34936	0.57221	0.82727
342	0.15869	0.17851	0.35017	0.5737	0.81564
342.1	0.15665	0.16818	0.35337	0.57327	0.82217
342.2	0.16093	0.17633	0.34935	0.57517	0.81945
342.3	0.16169	0.17937	0.35415	0.57543	0.82486
342.4	0.15702	0.17324	0.35515	0.57348	0.82119
342.5	0.1586	0.17319	0.34982	0.5746	0.82544
342.6	0.15504	0.1632	0.34251	0.56892	0.81976
342.7	0.16214	0.17603	0.3529	0.57172	0.82202
342.8	0.16467	0.1702	0.35591	0.58187	0.82073
342.9	0.15956	0.18258	0.34809	0.57505	0.81843
343	0.16152	0.18171	0.34877	0.56705	0.82311
343.1	0.15661	0.17535	0.34957	0.57321	0.81394
343.2	0.16073	0.17834	0.35243	0.57536	0.81943
343.3	0.16061	0.17164	0.34284	0.56858	0.81073
343.4	0.15839	0.17604	0.34763	0.56461	0.8137
343.5	0.15869	0.17637	0.35213	0.5736	0.81947
343.6	0.16091	0.17333	0.34801	0.57878	0.82685
343.7	0.16123	0.17797	0.34751	0.56432	0.81617
343.8	0.16023	0.17875	0.34881	0.57434	0.82102
343.9	0.1613	0.16737	0.35377	0.57032	0.81862
344	0.1593	0.17485	0.34561	0.56967	0.8185
344.1	0.1557	0.18039	0.34179	0.56884	0.81294
344.2	0.15682	0.1792	0.35106	0.57348	0.82196
344.3	0.16381	0.16546	0.35013	0.57363	0.81889
344.4	0.15674	0.17393	0.34362	0.56976	0.82011
344.5	0.15487	0.17965	0.34767	0.56983	0.82257
344.6	0.15906	0.17617	0.34188	0.57255	0.81504
344.7	0.15727	0.17667	0.33934	0.56652	0.81874
344.8	0.15822	0.1783	0.34458	0.57236	0.82079
344.9	0.16106	0.18182	0.34743	0.5688	0.81682
345	0.15671	0.17351	0.34832	0.57684	0.81432
345.1	0.15778	0.18261	0.3426	0.56759	0.81037
345.2	0.15574	0.17451	0.35231	0.57414	0.81137
345.3	0.15787	0.17219	0.34812	0.56927	0.81321
345.4	0.15684	0.17274	0.3466	0.56534	0.81097
345.5	0.15594	0.1801	0.34636	0.57281	0.81862
345.6	0.15637	0.17306	0.34877	0.5709	0.81705
345.7	0.15734	0.16887	0.34257	0.56834	0.81706
345.8	0.15992	0.1644	0.34288	0.56986	0.81318
345.9	0.15593	0.17864	0.34567	0.56858	0.81887
346	0.15773	0.17009	0.34534	0.56671	0.81261
346.1	0.15915	0.17422	0.33883	0.56551	0.81914
346.2	0.15566	0.17211	0.34202	0.56565	0.80937
346.3	0.16082	0.17222	0.34511	0.56769	0.81929
346.4	0.1561	0.17541	0.33959	0.567	0.81363
346.5	0.16076	0.17709	0.3486	0.56578	0.81421
346.6	0.15285	0.17493	0.35128	0.56815	0.80477
346.7	0.15845	0.1703	0.34207	0.56723	0.81478
346.8	0.15934	0.16573	0.34482	0.56136	0.80945
346.9	0.15878	0.16765	0.34548	0.57111	0.80945
347	0.15703	0.17471	0.34385	0.56195	0.81301
347.1	0.15773	0.17024	0.34817	0.57147	0.80652
347.2	0.15531	0.17529	0.34745	0.56158	0.81639
347.3	0.15476	0.1636	0.34745	0.57139	0.81219
347.4	0.15777	0.16411	0.34274	0.56843	0.81444
347.5	0.16203	0.17091	0.34749	0.56908	0.80659
347.6	0.15358	0.17417	0.34161	0.56208	0.81369
347.7	0.15559	0.17315	0.33931	0.56404	0.80774
347.8	0.15787	0.17223	0.33701	0.56441	0.81243
347.9	0.15382	0.16729	0.3438	0.56569	0.80616
348	0.15604	0.1738	0.34514	0.56995	0.81224
348.1	0.16019	0.16476	0.33806	0.56513	0.80536
348.2	0.15634	0.1686	0.34011	0.56381	0.81343
348.3	0.15602	0.17889	0.341	0.56655	0.80585
348.4	0.15526	0.17179	0.33883	0.55906	0.81626
348.5	0.15678	0.17148	0.3398	0.56534	0.81335
348.6	0.15801	0.1738	0.34082	0.57019	0.81729
348.7	0.15614	0.18239	0.34039	0.56122	0.80514
348.8	0.15446	0.16234	0.34045	0.56587	0.80888
348.9	0.15132	0.17454	0.34244	0.572	0.80747
349	0.15462	0.17199	0.34236	0.56547	0.81107
349.1	0.15319	0.17315	0.34352	0.56344	0.81018
349.2	0.15514	0.1745	0.33446	0.56336	0.81742
349.3	0.15385	0.17319	0.34109	0.56753	0.80961
349.4	0.15083	0.16875	0.34207	0.56664	0.80195
349.5	0.15102	0.16753	0.34011	0.55731	0.81669
349.6	0.15483	0.17156	0.34122	0.56471	0.80602
349.7	0.15871	0.17121	0.34001	0.57098	0.80698
349.8	0.15892	0.17819	0.34291	0.55905	0.80265
349.9	0.15832	0.17317	0.33663	0.56493	0.815
350	0.15581	0.17126	0.33806	0.55735	0.80593
350.1	0.15543	0.17732	0.33763	0.56018	0.80777
350.2	0.15872	0.17798	0.33755	0.56427	0.80368
350.3	0.1523	0.17167	0.33519	0.56441	0.80559
350.4	0.15762	0.17008	0.34521	0.55708	0.80781
350.5	0.15418	0.17884	0.33957	0.55922	0.8139
350.6	0.15334	0.17703	0.33552	0.56466	0.80456
350.7	0.15441	0.17923	0.33984	0.56042	0.81159
350.8	0.15641	0.17549	0.33645	0.56244	0.80468
350.9	0.1586	0.17703	0.33998	0.56705	0.81377
351	0.15334	0.17125	0.33403	0.56419	0.80661
351.1	0.15691	0.16023	0.33834	0.55982	0.80484
351.2	0.1533	0.17562	0.33902	0.5612	0.79945
351.3	0.15455	0.17381	0.3413	0.56165	0.80464
351.4	0.15037	0.17689	0.32986	0.55921	0.81126
351.5	0.15428	0.17243	0.34106	0.55895	0.80385
351.6	0.15554	0.16765	0.33958	0.55764	0.80855
351.7	0.15379	0.17175	0.33673	0.55805	0.80642
351.8	0.15008	0.17376	0.34027	0.56045	0.807
351.9	0.1549	0.17006	0.33955	0.55804	0.8042
352	0.15336	0.17456	0.33961	0.56317	0.80614
352.1	0.15837	0.17124	0.34121	0.55718	0.80665
352.2	0.15461	0.16824	0.33219	0.55607	0.80276
352.3	0.15136	0.16781	0.33434	0.56158	0.80381
352.4	0.15166	0.17279	0.33847	0.55387	0.80902
352.5	0.15547	0.16982	0.33696	0.55636	0.80326
352.6	0.15627	0.17243	0.32982	0.55517	0.79953
352.7	0.1536	0.17883	0.3436	0.55739	0.79492
352.8	0.15397	0.1711	0.33878	0.56078	0.80634
352.9	0.15234	0.17259	0.33989	0.56126	0.80027
353	0.15167	0.17244	0.34193	0.55429	0.80721
353.1	0.15543	0.16637	0.33374	0.56043	0.7964
353.2	0.15368	0.16774	0.33024	0.56059	0.79551
353.3	0.1516	0.16267	0.33949	0.5566	0.80689
353.4	0.15608	0.16986	0.33913	0.56068	0.80265
353.5	0.15114	0.16368	0.33307	0.56557	0.80098
353.6	0.15669	0.16071	0.33728	0.55767	0.80122
353.7	0.15281	0.17157	0.34163	0.55829	0.80154
353.8	0.14918	0.17071	0.33826	0.55735	0.80068
353.9	0.14972	0.176	0.33575	0.55753	0.80207
354	0.15231	0.17285	0.33976	0.55451	0.79916
354.1	0.15419	0.171	0.34059	0.55454	0.81018
354.2	0.15411	0.17128	0.34062	0.55169	0.80177
354.3	0.15461	0.16257	0.33475	0.5562	0.80981
354.4	0.1529	0.17815	0.34088	0.55221	0.80436
354.5	0.15516	0.17796	0.33501	0.55741	0.80584
354.6	0.15244	0.16739	0.33233	0.55657	0.80582
354.7	0.15392	0.17534	0.33947	0.55407	0.80464
354.8	0.15101	0.17101	0.33313	0.55374	0.805
354.9	0.14914	0.16424	0.34128	0.55875	0.80175
355	0.15261	0.174	0.32771	0.55558	0.79911
355.1	0.15546	0.16377	0.33223	0.55654	0.7997
355.2	0.15223	0.16977	0.33669	0.55409	0.80268
355.3	0.15185	0.17147	0.32608	0.5537	0.79992
355.4	0.15085	0.1739	0.3293	0.55471	0.80291
355.5	0.1559	0.17622	0.33919	0.55023	0.80106
355.6	0.1526	0.17636	0.3294	0.55298	0.80508
355.7	0.1506	0.17322	0.33269	0.55108	0.79231
355.8	0.15274	0.17185	0.333	0.54758	0.80145
355.9	0.15277	0.16611	0.32505	0.55655	0.79831
356	0.15048	0.16384	0.32329	0.55381	0.80032
356.1	0.14799	0.17104	0.33524	0.55469	0.80063
356.2	0.15273	0.17848	0.33354	0.55277	0.79933
356.3	0.15844	0.16912	0.3321	0.55439	0.80177
356.4	0.15079	0.16936	0.32655	0.55437	0.80627
356.5	0.15345	0.17313	0.33934	0.55412	0.79807
356.6	0.1495	0.16568	0.33321	0.55526	0.79548
356.7	0.15168	0.17235	0.33165	0.55145	0.7989
356.8	0.15472	0.16866	0.32807	0.5584	0.80431
356.9	0.14961	0.16492	0.33547	0.55361	0.79965
357	0.1523	0.1657	0.33053	0.55577	0.79506
357.1	0.15036	0.17117	0.33268	0.55546	0.79847
357.2	0.15305	0.17162	0.33262	0.55363	0.79689
357.3	0.14857	0.17937	0.33681	0.54764	0.7914
357.4	0.15209	0.16951	0.32795	0.55183	0.80089
357.5	0.15265	0.16448	0.33656	0.54575	0.80014
357.6	0.15419	0.16708	0.33111	0.54642	0.80162
357.7	0.14963	0.16962	0.32291	0.55402	0.80016
357.8	0.15565	0.15969	0.32198	0.54828	0.79665
357.9	0.15431	0.17	0.32972	0.5529	0.79688
358	0.15348	0.16609	0.33271	0.54983	0.79956
358.1	0.14766	0.16902	0.33127	0.54843	0.80187
358.2	0.15354	0.1662	0.33474	0.55824	0.79468
358.3	0.14904	0.16661	0.33318	0.55254	0.79518
358.4	0.14782	0.1664	0.32838	0.54753	0.79187
358.5	0.14604	0.17163	0.32258	0.55681	0.79686
358.6	0.15041	0.16899	0.33512	0.54938	0.7962
358.7	0.14727	0.17101	0.32437	0.55071	0.79535
358.8	0.1509	0.16994	0.32965	0.54888	0.79991
358.9	0.15359	0.17565	0.33679	0.54573	0.80642
359	0.14858	0.17292	0.33007	0.54675	0.7972
359.1	0.1474	0.17216	0.32755	0.54976	0.79853
359.2	0.15066	0.16874	0.33542	0.5502	0.80258
359.3	0.15087	0.16653	0.3274	0.54731	0.79443
359.4	0.15051	0.17425	0.33176	0.5477	0.80152
359.5	0.1525	0.16996	0.32701	0.54921	0.80067
359.6	0.1503	0.1742	0.32796	0.5494	0.79877
359.7	0.14715	0.1741	0.32988	0.54375	0.79583
359.8	0.1527	0.16463	0.33172	0.54353	0.80124
359.9	0.1547	0.1685	0.32825	0.54378	0.79834
360	0.14905	0.17463	0.32963	0.54618	0.79615
360.1	0.1543	0.16975	0.32801	0.54331	0.79208
360.2	0.14672	0.17848	0.32425	0.54974	0.79797
360.3	0.14909	0.17153	0.3335	0.54886	0.79419
360.4	0.14829	0.16863	0.32682	0.55409	0.78907
360.5	0.1528	0.16241	0.32804	0.54291	0.79749
360.6	0.15007	0.16787	0.3287	0.54636	0.79074
360.7	0.1472	0.17737	0.32551	0.54719	0.79052
360.8	0.15139	0.17073	0.32784	0.54997	0.79655
360.9	0.14998	0.1704	0.32374	0.54386	0.80061
361	0.14635	0.17232	0.32222	0.55125	0.79802
361.1	0.15132	0.16753	0.32498	0.55195	0.78822
361.2	0.15359	0.16999	0.32231	0.54614	0.80206
361.3	0.14989	0.16629	0.32115	0.54651	0.79283
361.4	0.14694	0.16693	0.32933	0.54607	0.79485
361.5	0.15216	0.1674	0.32139	0.55069	0.79229
361.6	0.15032	0.16911	0.32763	0.54956	0.79272
361.7	0.14925	0.17057	0.33078	0.54306	0.79429
361.8	0.14849	0.17353	0.32191	0.54888	0.79308
361.9	0.14601	0.16674	0.32416	0.54981	0.79018
362	0.14676	0.17534	0.3247	0.5443	0.79504
362.1	0.14648	0.16806	0.32802	0.55044	0.79189
362.2	0.14824	0.16083	0.32771	0.54711	0.79349
362.3	0.14976	0.17247	0.32865	0.54549	0.79187
362.4	0.14539	0.17381	0.32725	0.54163	0.79515
362.5	0.15135	0.17284	0.32666	0.54446	0.79672
362.6	0.15125	0.16982	0.32307	0.54442	0.78739
362.7	0.14984	0.17694	0.32426	0.54756	0.7877
362.8	0.14756	0.16313	0.33204	0.54231	0.79411
362.9	0.14743	0.16853	0.31851	0.54935	0.79204
363	0.14953	0.17089	0.32921	0.54777	0.79212
363.1	0.14536	0.17582	0.32487	0.54813	0.79217
363.2	0.14949	0.16731	0.32643	0.54615	0.78996
363.3	0.14903	0.17015	0.32576	0.54951	0.78869
363.4	0.14775	0.16868	0.32612	0.54287	0.7933
363.5	0.15145	0.16454	0.32614	0.54768	0.78774
363.6	0.14629	0.1737	0.32976	0.54539	0.79147
363.7	0.14759	0.17355	0.32011	0.54393	0.79255
363.8	0.15482	0.17647	0.32649	0.54587	0.79651
363.9	0.14534	0.16655	0.32106	0.53686	0.78258
364	0.14404	0.16976	0.32649	0.54248	0.79116
364.1	0.14543	0.16121	0.33274	0.54356	0.78866
364.2	0.14425	0.16379	0.33145	0.54371	0.79155
364.3	0.14844	0.1638	0.32559	0.54759	0.79205
364.4	0.14785	0.16995	0.31912	0.53997	0.79171
364.5	0.14699	0.16333	0.32761	0.54888	0.79075
364.6	0.14963	0.1728	0.31798	0.54582	0.7927
364.7	0.14531	0.17615	0.32508	0.54347	0.79245
364.8	0.14667	0.16186	0.32344	0.54481	0.78857
364.9	0.15211	0.1671	0.33187	0.54655	0.78946
365	0.14809	0.16566	0.32167	0.54809	0.79077
365.1	0.15044	0.18063	0.32363	0.53357	0.79041
365.2	0.14772	0.16062	0.31894	0.54145	0.7831
365.3	0.15241	0.17084	0.32369	0.54361	0.78635
365.4	0.14612	0.16823	0.32299	0.54317	0.79332
365.5	0.14232	0.17638	0.31679	0.54009	0.78354
365.6	0.14454	0.17018	0.32144	0.54295	0.78347
365.7	0.14955	0.16587	0.317	0.54458	0.79195
365.8	0.14881	0.15966	0.32439	0.54592	0.78928
365.9	0.14573	0.17068	0.32012	0.54031	0.79076
366	0.14497	0.16406	0.32071	0.54353	0.78659
366.1	0.14858	0.1746	0.31727	0.5391	0.78551
366.2	0.14839	0.16553	0.32498	0.53483	0.79103
366.3	0.14697	0.16647	0.31954	0.54187	0.78956
366.4	0.14421	0.16399	0.31496	0.54492	0.78522
366.5	0.14409	0.17398	0.32322	0.54402	0.79364
366.6	0.14922	0.16846	0.31923	0.54422	0.78621
366.7	0.14343	0.17333	0.3201	0.533	0.78506
366.8	0.14916	0.16948	0.32157	0.53757	0.79131
366.9	0.14963	0.17291	0.31279	0.54335	0.7888
367	0.14939	0.1683	0.31971	0.53298	0.78154
367.1	0.14126	0.16847	0.32549	0.54315	0.78777
367.2	0.14597	0.1682	0.3185	0.54145	0.78943
367.3	0.14952	0.16925	0.31899	0.53952	0.79083
367.4	0.14531	0.17496	0.31803	0.54069	0.79272
367.5	0.14498	0.16459	0.32015	0.54342	0.79142
367.6	0.1487	0.17014	0.32507	0.53989	0.7845
367.7	0.15068	0.16578	0.32054	0.53786	0.7848
367.8	0.14999	0.17348	0.32192	0.54402	0.7914
367.9	0.14608	0.1618	0.31909	0.53825	0.77852
368	0.14919	0.16492	0.3181	0.53965	0.7871
368.1	0.14353	0.16208	0.3212	0.5414	0.7857
368.2	0.14311	0.1776	0.31552	0.54345	0.78319
368.3	0.14335	0.16743	0.32028	0.54252	0.78395
368.4	0.14685	0.16978	0.3096	0.53406	0.78189
368.5	0.14444	0.16689	0.3151	0.53168	0.78487
368.6	0.14734	0.17434	0.31418	0.54309	0.78128
368.7	0.1483	0.16338	0.31175	0.54142	0.77869
368.8	0.14969	0.1673	0.31668	0.53997	0.78909
368.9	0.14438	0.17156	0.31846	0.54297	0.78302
369	0.14722	0.16514	0.32087	0.5419	0.78117
369.1	0.14711	0.16961	0.31605	0.533	0.7803
369.2	0.14452	0.17308	0.31923	0.55027	0.7804
369.3	0.14454	0.1795	0.31749	0.53914	0.78816
369.4	0.14584	0.1593	0.31816	0.53891	0.78059
369.5	0.14706	0.17368	0.31445	0.53767	0.79155
369.6	0.14344	0.16786	0.3181	0.53769	0.78299
369.7	0.14894	0.16856	0.31877	0.53574	0.78757
369.8	0.14233	0.16516	0.3162	0.53587	0.78153
369.9	0.1476	0.17259	0.31536	0.5377	0.7848
370	0.14421	0.16596	0.31649	0.53758	0.78413
370.1	0.14749	0.16203	0.30777	0.53392	0.7774
370.2	0.14813	0.16471	0.31866	0.5352	0.77811
370.3	0.1459	0.16971	0.31418	0.54213	0.78924
370.4	0.1463	0.16536	0.31411	0.53173	0.77972
370.5	0.14523	0.16279	0.32208	0.54232	0.7875
370.6	0.14554	0.1665	0.31881	0.53627	0.78007
370.7	0.14925	0.16532	0.31563	0.54467	0.78686
370.8	0.14275	0.16491	0.31912	0.53727	0.77724
370.9	0.14211	0.17152	0.31657	0.53943	0.7857
371	0.14506	0.17415	0.31745	0.5337	0.78549
371.1	0.14452	0.1686	0.31273	0.53682	0.78129
371.2	0.14412	0.16747	0.3118	0.53653	0.78056
371.3	0.14425	0.16513	0.31054	0.53577	0.77833
371.4	0.14714	0.17038	0.31103	0.5327	0.78752
371.5	0.14705	0.16667	0.31507	0.53842	0.77615
371.6	0.14871	0.16877	0.31734	0.5331	0.78596
371.7	0.14695	0.16347	0.32195	0.52834	0.78543
371.8	0.14465	0.17189	0.30927	0.53312	0.7775
371.9	0.14248	0.16655	0.31629	0.53748	0.77701
372	0.14884	0.17983	0.31538	0.53745	0.78413
372.1	0.14586	0.16583	0.31664	0.53574	0.77801
372.2	0.14281	0.16821	0.31376	0.53351	0.78057
372.3	0.14211	0.16716	0.30935	0.53319	0.77951
372.4	0.1438	0.17178	0.31251	0.5408	0.78155
372.5	0.14024	0.16765	0.31564	0.53933	0.78288
372.6	0.14482	0.16491	0.30772	0.53693	0.77479
372.7	0.14296	0.16508	0.32077	0.53497	0.77742
372.8	0.1384	0.16968	0.31096	0.53173	0.78072
372.9	0.14647	0.15539	0.32047	0.53091	0.77775
373	0.14834	0.16958	0.31635	0.5338	0.7797
373.1	0.14366	0.16691	0.31334	0.53429	0.78208
373.2	0.14556	0.16847	0.30407	0.53802	0.78165
373.3	0.14437	0.17143	0.314	0.53115	0.77458
373.4	0.14109	0.16171	0.31428	0.54031	0.77949
373.5	0.14241	0.16281	0.31433	0.53157	0.77748
373.6	0.14331	0.17275	0.30917	0.53767	0.77242
373.7	0.1451	0.15959	0.31283	0.53802	0.78182
373.8	0.14446	0.15753	0.31209	0.53726	0.7776
373.9	0.14246	0.16375	0.31385	0.54122	0.78089
374	0.14192	0.17068	0.31619	0.5333	0.77231
374.1	0.14606	0.1701	0.31013	0.53451	0.78447
374.2	0.14254	0.17637	0.31052	0.53052	0.77859
374.3	0.14338	0.16828	0.32098	0.52956	0.78175
374.4	0.14272	0.16342	0.31172	0.53175	0.77446
374.5	0.14497	0.16868	0.311	0.53197	0.78664
374.6	0.14329	0.16254	0.31227	0.53365	0.7723
374.7	0.14275	0.16404	0.30632	0.53498	0.77513
374.8	0.14408	0.17043	0.31816	0.531	0.77442
374.9	0.13935	0.16233	0.31038	0.53626	0.78152
375	0.14519	0.16925	0.31541	0.5294	0.77463
375.1	0.14062	0.16511	0.3092	0.52858	0.77226
375.2	0.14446	0.17854	0.31026	0.52801	0.77854
375.3	0.14709	0.16399	0.31094	0.53495	0.77172
375.4	0.14304	0.16624	0.30926	0.53198	0.77551
375.5	0.14517	0.16296	0.30755	0.53454	0.77472
375.6	0.14398	0.16505	0.31081	0.53535	0.77624
375.7	0.14166	0.16693	0.30614	0.52752	0.76992
375.8	0.14422	0.17611	0.31057	0.53454	0.77966
375.9	0.14663	0.16799	0.31198	0.53457	0.77528
376	0.14034	0.16784	0.30759	0.5322	0.77142
376.1	0.1455	0.16694	0.30383	0.53035	0.76833
376.2	0.14141	0.16841	0.31003	0.53013	0.7743
376.3	0.14323	0.1705	0.30699	0.53254	0.77361
376.4	0.14273	0.16077	0.31064	0.52874	0.78108
376.5	0.1446	0.16499	0.31163	0.52923	0.78711
376.6	0.14043	0.16534	0.30809	0.53707	0.7798
376.7	0.14369	0.16306	0.30854	0.53504	0.7692
376.8	0.14497	0.17292	0.30452	0.52882	0.77012
376.9	0.13804	0.16769	0.30662	0.52976	0.77208
377	0.13907	0.16239	0.30467	0.53131	0.77322
377.1	0.14005	0.16319	0.30869	0.52398	0.76685
377.2	0.14276	0.16938	0.31352	0.52569	0.77391
377.3	0.14052	0.16483	0.31305	0.53252	0.77558
377.4	0.14095	0.1556	0.31373	0.52815	0.77059
377.5	0.14199	0.16874	0.30484	0.53122	0.76801
377.6	0.14097	0.15711	0.30575	0.53012	0.76748
377.7	0.14364	0.17052	0.30517	0.52895	0.77679
377.8	0.14293	0.15753	0.30791	0.52712	0.77529
377.9	0.14186	0.16821	0.30974	0.52965	0.7739
378	0.14219	0.17109	0.30617	0.52932	0.76965
378.1	0.14189	0.16758	0.30569	0.52846	0.7695
378.2	0.14326	0.17239	0.306	0.53012	0.77139
378.3	0.14261	0.16029	0.3061	0.52718	0.76898
378.4	0.14122	0.1695	0.30991	0.5295	0.76943
378.5	0.14137	0.16502	0.30808	0.52433	0.77359
378.6	0.14631	0.16473	0.31099	0.52971	0.77659
378.7	0.14669	0.16442	0.3072	0.53028	0.77016
378.8	0.14226	0.16766	0.30435	0.52423	0.77206
378.9	0.14011	0.16577	0.30817	0.5345	0.77066
379	0.14346	0.16017	0.31066	0.52854	0.76562
379.1	0.13829	0.17287	0.31458	0.52485	0.76632
379.2	0.14017	0.17002	0.31024	0.51925	0.77297
379.3	0.14285	0.16506	0.3039	0.52591	0.77124
379.4	0.14068	0.17623	0.29947	0.53002	0.77359
379.5	0.14284	0.16784	0.31222	0.52508	0.77144
379.6	0.14447	0.1694	0.31131	0.5287	0.77473
379.7	0.13993	0.1591	0.30877	0.52929	0.77047
379.8	0.13908	0.1649	0.30813	0.52649	0.77611
379.9	0.14367	0.16648	0.3113	0.52817	0.76753
380	0.14184	0.17012	0.30386	0.52585	0.77237
380.1	0.13822	0.16457	0.30457	0.52641	0.768
380.2	0.14209	0.1709	0.30321	0.52298	0.76819
380.3	0.14619	0.1666	0.30904	0.52732	0.76996
380.4	0.14012	0.167	0.30229	0.53309	0.77458
380.5	0.14207	0.16578	0.29953	0.53041	0.76164
380.6	0.14007	0.15168	0.30718	0.53283	0.77412
380.7	0.14271	0.16193	0.29962	0.52585	0.77299
380.8	0.14241	0.16541	0.3059	0.52473	0.77293
380.9	0.14617	0.16465	0.30676	0.52435	0.77218
381	0.14487	0.16267	0.30472	0.52702	0.76249
381.1	0.14129	0.15885	0.30331	0.5262	0.76737
381.2	0.1382	0.1654	0.30619	0.52649	0.77042
381.3	0.14193	0.16647	0.30947	0.52596	0.77113
381.4	0.14571	0.15854	0.30503	0.52506	0.76834
381.5	0.14133	0.16116	0.29792	0.5239	0.76545
381.6	0.14168	0.16476	0.30508	0.52811	0.76709
381.7	0.14188	0.16	0.30386	0.5231	0.76648
381.8	0.14138	0.16928	0.30586	0.5292	0.76097
381.9	0.14159	0.16552	0.30488	0.52006	0.77215
382	0.14175	0.16459	0.30266	0.53112	0.75992
382.1	0.14049	0.17138	0.29847	0.53	0.76256
382.2	0.14065	0.16978	0.30411	0.51892	0.76373
382.3	0.14037	0.16079	0.30779	0.52826	0.77002
382.4	0.13961	0.16031	0.30321	0.51958	0.76825
382.5	0.13954	0.15897	0.31234	0.52714	0.76167
382.6	0.14356	0.16836	0.29981	0.52	0.76572
382.7	0.13942	0.16412	0.30286	0.53179	0.76999
382.8	0.14068	0.16931	0.30968	0.52784	0.75438
382.9	0.13997	0.15965	0.30376	0.52236	0.76026
383	0.14114	0.17031	0.30282	0.52684	0.76505
383.1	0.1382	0.16896	0.30153	0.51955	0.76599
383.2	0.14047	0.16544	0.3033	0.52535	0.76932
383.3	0.13847	0.16298	0.3043	0.52349	0.76584
383.4	0.13984	0.16203	0.30066	0.51762	0.76754
383.5	0.13753	0.1643	0.30607	0.52475	0.75305
383.6	0.14315	0.16714	0.29822	0.51929	0.76744
383.7	0.13995	0.1597	0.29816	0.52604	0.76775
383.8	0.1409	0.1674	0.30005	0.52471	0.76794
383.9	0.1423	0.16147	0.30092	0.5268	0.76394
384	0.13702	0.15973	0.30567	0.522	0.76535
384.1	0.14029	0.16234	0.29675	0.51701	0.76428
384.2	0.13635	0.16812	0.30274	0.52277	0.7642
384.3	0.13441	0.16748	0.29533	0.52304	0.76662
384.4	0.13485	0.16389	0.29941	0.51976	0.77207
384.5	0.13899	0.17162	0.29991	0.51903	0.75959
384.6	0.13958	0.15167	0.29917	0.52093	0.7601
384.7	0.13818	0.16447	0.30501	0.52243	0.76551
384.8	0.14069	0.17499	0.30317	0.52249	0.76932
384.9	0.14041	0.16538	0.3024	0.52324	0.76428
385	0.13753	0.15806	0.2986	0.52541	0.76379
385.1	0.13855	0.16447	0.30936	0.51852	0.7642
385.2	0.13715	0.17578	0.29773	0.51593	0.76225
385.3	0.14021	0.16038	0.30037	0.52203	0.75962
385.4	0.13976	0.15939	0.30298	0.52536	0.76907
385.5	0.13748	0.16317	0.29905	0.51874	0.76704
385.6	0.13981	0.16685	0.29862	0.51869	0.76751
385.7	0.13712	0.16993	0.29693	0.52423	0.76404
385.8	0.1361	0.1685	0.3019	0.52122	0.7611
385.9	0.1371	0.16371	0.30418	0.52598	0.77252
386	0.13328	0.15907	0.30186	0.52075	0.75776
386.1	0.14182	0.15638	0.2989	0.52124	0.76383
386.2	0.13618	0.16526	0.3001	0.52194	0.75762
386.3	0.134	0.17069	0.29955	0.52503	0.76243
386.4	0.13976	0.16289	0.29931	0.51692	0.76058
386.5	0.14067	0.16862	0.29923	0.52383	0.76144
386.6	0.14237	0.1685	0.29721	0.51591	0.76194
386.7	0.13737	0.16717	0.29948	0.52143	0.76401
386.8	0.14208	0.16432	0.30278	0.5188	0.7588
386.9	0.1381	0.16474	0.29712	0.52435	0.75768
387	0.13977	0.17373	0.29506	0.51755	0.76241
387.1	0.1425	0.17159	0.30219	0.52206	0.75542
387.2	0.13876	0.16477	0.29224	0.52076	0.75954
387.3	0.14024	0.16594	0.29244	0.52674	0.75881
387.4	0.14147	0.17054	0.29896	0.52278	0.75733
387.5	0.13996	0.16123	0.2985	0.52158	0.7635
387.6	0.14181	0.16652	0.29725	0.51839	0.76565
387.7	0.13986	0.15146	0.30111	0.52438	0.76614
387.8	0.13725	0.16225	0.30322	0.52914	0.76595
387.9	0.1376	0.16462	0.30528	0.52368	0.76331
388	0.13987	0.15794	0.29744	0.52059	0.76895
388.1	0.14343	0.16117	0.301	0.524	0.75555
388.2	0.13788	0.15691	0.30031	0.51953	0.7645
388.3	0.13811	0.16314	0.2945	0.51808	0.76417
388.4	0.13743	0.15881	0.2943	0.51928	0.76219
388.5	0.13651	0.16292	0.29934	0.51775	0.75955
388.6	0.135	0.16503	0.29912	0.5228	0.76241
388.7	0.14077	0.16986	0.29339	0.50924	0.75578
388.8	0.13576	0.15905	0.29377	0.525	0.76432
388.9	0.14058	0.16253	0.29921	0.51737	0.75858
389	0.13382	0.17121	0.29361	0.51387	0.75983
389.1	0.1372	0.16159	0.2995	0.51766	0.75616
389.2	0.13979	0.15859	0.29674	0.51721	0.75637
389.3	0.13503	0.16714	0.29972	0.52105	0.75895
389.4	0.14089	0.16231	0.29403	0.5194	0.75708
389.5	0.13833	0.16403	0.29659	0.52161	0.76164
389.6	0.13624	0.16718	0.29493	0.52422	0.75579
389.7	0.13981	0.16991	0.29573	0.52327	0.76371
389.8	0.13801	0.16803	0.29428	0.52217	0.7617
389.9	0.13655	0.16331	0.29322	0.51899	0.76048
390	0.14041	0.16803	0.29619	0.52003	0.75471
390.1	0.13649	0.17214	0.29583	0.52517	0.7628
390.2	0.14116	0.16232	0.30092	0.51297	0.75864
390.3	0.13502	0.17036	0.2969	0.51624	0.76142
390.4	0.13746	0.16911	0.29615	0.50887	0.75429
390.5	0.13928	0.16174	0.29453	0.51947	0.75547
390.6	0.14002	0.16574	0.29558	0.51741	0.75475
390.7	0.13933	0.16462	0.30132	0.51603	0.76262
390.8	0.13856	0.16471	0.29328	0.51631	0.75897
390.9	0.13753	0.16295	0.29253	0.51634	0.76736
391	0.13141	0.16893	0.29464	0.51768	0.75576
391.1	0.1386	0.16961	0.29193	0.51492	0.76075
391.2	0.13877	0.16016	0.29377	0.52269	0.75972
391.3	0.13731	0.16712	0.29096	0.51983	0.75268
391.4	0.1365	0.17209	0.29406	0.51803	0.75221
391.5	0.14091	0.15656	0.29223	0.5183	0.75458
391.6	0.13911	0.16074	0.2943	0.51947	0.75819
391.7	0.13913	0.16988	0.29416	0.51327	0.7538
391.8	0.14148	0.1637	0.2888	0.51684	0.75696
391.9	0.13989	0.15878	0.29826	0.52118	0.757
392	0.13658	0.17029	0.29701	0.5209	0.75565
392.1	0.13986	0.16141	0.29639	0.51088	0.74976
392.2	0.13873	0.16101	0.29035	0.52116	0.75709
392.3	0.14023	0.16377	0.29423	0.51663	0.75057
392.4	0.13279	0.1691	0.29284	0.51312	0.75317
392.5	0.13897	0.16118	0.28927	0.5157	0.75739
392.6	0.13719	0.17475	0.28911	0.51716	0.76042
392.7	0.13578	0.16528	0.29506	0.51343	0.75207
392.8	0.1392	0.1659	0.29223	0.52336	0.76085
392.9	0.13959	0.15776	0.296	0.51839	0.75752
393	0.14113	0.16066	0.29347	0.5166	0.75208
393.1	0.13793	0.16545	0.28795	0.5162	0.75462
393.2	0.13904	0.15348	0.2895	0.51493	0.75975
393.3	0.13805	0.15347	0.29121	0.51384	0.75405
393.4	0.13816	0.16978	0.29143	0.50906	0.74855
393.5	0.1342	0.15366	0.29324	0.51424	0.75224
393.6	0.13735	0.15965	0.29904	0.51774	0.75606
393.7	0.1346	0.16766	0.29627	0.50824	0.74689
393.8	0.13925	0.15614	0.29175	0.51039	0.74992
393.9	0.13835	0.16118	0.29288	0.51943	0.75672
394	0.13651	0.15575	0.29379	0.51681	0.74951
394.1	0.13391	0.15746	0.29676	0.50477	0.75263
394.2	0.13929	0.16453	0.29575	0.51126	0.74933
394.3	0.1351	0.16123	0.29412	0.519	0.75149
394.4	0.13545	0.16161	0.30081	0.51022	0.75051
394.5	0.13545	0.15618	0.29447	0.50995	0.75337
394.6	0.13947	0.15697	0.28442	0.51394	0.75506
394.7	0.13657	0.16208	0.28959	0.51184	0.75958
394.8	0.13557	0.15928	0.29021	0.50958	0.75007
394.9	0.13593	0.16414	0.2856	0.51085	0.74767
395	0.13353	0.15594	0.29034	0.51444	0.75656
395.1	0.1343	0.16583	0.29134	0.51108	0.74892
395.2	0.13406	0.16185	0.2933	0.51436	0.74994
395.3	0.13892	0.15593	0.28934	0.515	0.75915
395.4	0.13503	0.16456	0.29292	0.51038	0.75653
395.5	0.14026	0.16122	0.2867	0.51453	0.75319
395.6	0.13628	0.16198	0.28819	0.51189	0.75102
395.7	0.13771	0.16629	0.28894	0.51399	0.75419
395.8	0.13655	0.16356	0.29555	0.50907	0.74548
395.9	0.13584	0.16733	0.29847	0.51464	0.75309
396	0.13599	0.16698	0.28707	0.51113	0.75649
396.1	0.13593	0.16372	0.28931	0.50969	0.75008
396.2	0.13762	0.17031	0.29185	0.51368	0.75363
396.3	0.13674	0.15815	0.28683	0.5077	0.75039
396.4	0.1344	0.16346	0.29267	0.5062	0.74543
396.5	0.13741	0.16361	0.29865	0.51502	0.7492
396.6	0.13998	0.16567	0.28663	0.51549	0.75232
396.7	0.13652	0.1569	0.28151	0.51844	0.74682
396.8	0.13475	0.17597	0.29031	0.50814	0.74881
396.9	0.13996	0.16155	0.29884	0.51535	0.74568
397	0.13946	0.16011	0.28753	0.50976	0.75128
397.1	0.13777	0.15921	0.29426	0.51565	0.75026
397.2	0.13415	0.16616	0.29099	0.51416	0.74988
397.3	0.13516	0.17095	0.28769	0.51314	0.74744
397.4	0.1376	0.15886	0.28917	0.51109	0.75195
397.5	0.13578	0.1513	0.28416	0.51076	0.7474
397.6	0.13843	0.16864	0.28943	0.50596	0.74473
397.7	0.13624	0.16451	0.29177	0.50597	0.74786
397.8	0.13584	0.15756	0.29143	0.50735	0.75126
397.9	0.13494	0.16269	0.28682	0.50916	0.74612
398	0.13763	0.16568	0.29121	0.51176	0.74725
398.1	0.13582	0.1653	0.28292	0.50746	0.74795
398.2	0.13961	0.1706	0.289	0.50653	0.74175
398.3	0.13234	0.16862	0.28473	0.5083	0.74892
398.4	0.12944	0.1604	0.2798	0.51093	0.74475
398.5	0.13549	0.15421	0.28884	0.50709	0.75304
398.6	0.13724	0.16624	0.29289	0.51355	0.74553
398.7	0.13529	0.161	0.29468	0.5112	0.74282
398.8	0.13149	0.15859	0.29212	0.50945	0.74962
398.9	0.13543	0.15526	0.29705	0.5081	0.75137
399	0.13133	0.16795	0.28986	0.5067	0.74223
399.1	0.13924	0.16602	0.28478	0.50285	0.75255
399.2	0.13291	0.15992	0.28475	0.50843	0.7463
399.3	0.1319	0.16171	0.29172	0.50431	0.74815
399.4	0.13323	0.16204	0.28673	0.51106	0.74245
399.5	0.13543	0.16298	0.2912	0.51342	0.75073
399.6	0.1315	0.16281	0.2886	0.50578	0.74486
399.7	0.13659	0.17017	0.28586	0.50861	0.74301
[truncated: 1,002 more rows]

## Sheet: Fig 1e
Time [s]	Laurdan ΔGP IM30 wt	SD	Laurdan ΔGP IM30*	SD
0	0.2926	0.0224942	0.39834	0.0342627
20	0.3244	0.0200147	0.41837	0.031583
40	0.34141	0.0203946	0.42788	0.0289732
60	0.36089	0.031263	0.43208	0.0294132
80	0.35659	0.0151762	0.43829	0.023674
100	0.36405	0.0149863	0.44232	0.0267835
120	0.36938	0.0128674	0.44146	0.0275334
140	0.37972	0.0148864	0.44374	0.0220743
160	0.37846	0.0183752	0.44533	0.0217044
180	0.38491	0.0180953	0.44821	0.0244839
200	0.38708	0.0166158	0.44775	0.0237541
220	0.3938	0.0128676	0.45348	0.0240141
240	0.39371	0.012298	0.45424	0.0250939
260	0.3963	0.0164261	0.45301	0.0244241
280	0.39936	0.0127179	0.45286	0.024884
300	0.40021	0.0192653	0.45556	0.0185355
320	0.40373	0.0154366	0.45537	0.020645
340	0.40648	0.017196	0.45974	0.0285836
360	0.40392	0.0134178	0.45965	0.0244543
380	0.40957	0.0172661	0.4566	0.0218748
400	0.40776	0.0125685	0.45812	0.0248643
420	0.4089	0.0172863	0.46029	0.0210052
440	0.40522	0.0188159	0.46233	0.0196756
460	0.4121	0.0125689	0.46203	0.0151274
480	0.40817	0.014128	0.46307	0.0168267
500	0.41616	0.0183763	0.4606	0.0213754
520	0.41614	0.0125493	0.46454	0.0218753
540	0.41264	0.0177467	0.46566	0.0209257
560	0.40971	0.0160875	0.46344	0.0207258
580	0.41626	0.0191264	0.4652	0.0218456
600	0.41668	0.0167474	0.46615	0.0209659
620	0.41958	0.0225656	0.46693	0.0207461
640	0.41904	0.0222758	0.46898	0.0219859
660	0.41579	0.0149887	0.47052	0.0196367
680	0.41623	0.0145292	0.4657	0.0231757
700	0.41938	0.0190371	0.46658	0.019417
720	0.41672	0.0182476	0.46825	0.0209866
740	0.42071	0.0190574	0.47125	0.0196272
760	0.42124	0.0194174	0.46902	0.020427
780	0.41972	0.0219066	0.47016	0.0174383
800	0.42047	0.0182381	0.46608	0.0220067
820	0.42521	0.0184082	0.46705	0.0202075
840	0.42108	0.0196578	0.46645	0.0211873
860	0.42146	0.0207575	0.46835	0.0169393
880	0.41898	0.0185286	0.46842	0.0215974
900	0.42397	0.014841	0.47024	0.0230571
920	0.41986	0.0195385	0.47122	0.0209879
940	0.42178	0.0195686	0.47066	0.0174897
960	0.42606	0.0203685	0.47303	0.0181795
980	0.42692	0.021978	0.47057	0.0240973
1000	0.42449	0.0213784	0.46953	0.0199989
1020	0.42518	0.0200191	0.47118	0.0174704
1040	0.43003	0.0195795	0.47507	0.0203391
1060	0.42439	0.020999	0.47383	0.0191399
1080	0.4263	0.0145932	0.47172	0.0208593
1100	0.42521	0.0175512	0.47284	0.0239982
1120	0.4278	0.0174815	0.47424	0.0207996
1140	0.42507	0.0196504	0.47318	0.0253081
1160	0.4224	0.0202303	0.47515	0.0219395
1180	0.42499	0.0185614	0.47234	0.0239089
1200	0.42849	0.0256884	0.47344	0.0162633
1220	0.42827	0.0204808	0.47478	0.0253687
1240	0.42829	0.0215604	0.47336	0.02239
1260	0.42816	0.0241895	0.47344	0.020831
1280	0.4235	0.0213709	0.47268	0.0213709
1300	0.43014	0.0271488	0.47498	0.0221007
1320	0.42845	0.0202919	0.47112	0.0203919
1340	0.432	0.0203321	0.47239	0.018953
1360	0.43212	0.02508	0.47646	0.0235906
1380	0.43014	0.0167553	0.47602	0.0209522
1400	0.43045	0.0214222	0.4773	0.0248705
1420	0.43141	0.0188241	0.47692	0.0254804
1440	0.4317	0.0220922	0.47608	0.0216725
1460	0.43239	0.0242713	0.47331	0.0216027
1480	0.43054	0.0294795	0.47721	0.0182753
1500	0.42975	0.0192448	0.47575	0.0239219
1520	0.4363	0.0238422	0.47528	0.0202344
1540	0.4376	0.0218935	0.47564	0.0201147
1560	0.43412	0.0227632	0.4754	0.0179468
1580	0.43683	0.0231832	0.47946	0.0198155
1600	0.42967	0.0226138	0.4785	0.0220841
1620	0.43209	0.019796	0.47968	0.0249827
1640	0.432	0.0165595	0.47449	0.0192468
1660	0.43222	0.0225346	0.47587	0.021835
1680	0.43232	0.0159509	0.47962	0.0221851
1700	0.43455	0.0234045	0.47643	0.0211661
1720	0.43557	0.023035	0.47299	0.0210064
1740	0.43978	0.025084	0.48018	0.0243344
1760	0.43772	0.025604	0.47792	0.0206173
1780	0.43655	0.0241251	0.47652	0.0194487

## Sheet: Fig 2a
Eluted Volume [mL]	Absorbance 280 nm [a.u.]	Frame [#]	AverageIntensity [a.u.]
0.09646	-0.00166	1	1375.46
0.24493	-0.00168	2	1372.25
0.39339	-0.00169	3	1374.05
0.54186	-0.00171	4	1379.09
0.69033	-0.00173	5	1365.54
0.8388	-0.00174	6	1368.2
0.98726	-0.00176	7	1370.05
1.13573	-0.00178	8	1376.59
1.2842	-0.00179	9	1376.94
1.43267	-0.00181	10	1370.42
1.58113	-0.00183	11	1367
1.7296	-0.00185	12	1368.88
1.87807	-0.00186	13	1374.65
2.02654	-0.00188	14	1375.6
2.175	-0.0019	15	1372.03
2.32347	-0.00191	16	1373.04
2.47194	-0.00193	17	1372.73
2.62041	-0.00195	18	1372.96
2.76887	-0.00196	19	1373.7
2.91734	-0.00198	20	1371.75
3.06581	-0.002	21	1371.85
3.21428	-0.00202	22	1369.02
3.36274	-0.00203	23	1372.02
3.51121	-0.00205	24	1370.14
3.65966	-0.00133	25	1371.53
3.80822	-0.00574	26	1370.22
3.9567	-0.00649	27	1374.88
4.10516	-0.0065	28	1376.5
4.25363	-0.00652	29	1372.1
4.4021	-0.00654	30	1368.64
4.55057	-0.00656	31	1371.33
4.69903	-0.00657	32	1373.24
4.8475	-0.00659	33	1369.84
4.99597	-0.00661	34	1372.83
5.14444	-0.00662	35	1367.66
5.2929	-0.00664	36	1371.95
5.44137	-0.00666	37	1374.03
5.58984	-0.00667	38	1368.36
5.73831	-0.00669	39	1367.93
5.88677	-0.00671	40	1362.17
6.03524	-0.00673	41	1360.51
6.18371	-0.00674	42	1364.92
6.33218	-0.00676	43	1366.37
6.48064	-0.00678	44	1368.21
6.62911	-0.00679	45	1369.9
6.77758	-0.00681	46	1367.26
6.92604	-0.00683	47	1364.72
7.07451	-0.00685	48	1373.06
7.22298	-0.00686	49	1372.51
7.37138	-0.00322	50	1372.94
7.51983	-0.00251	51	1375.55
7.6683	-0.00253	52	1374.05
7.81676	-0.00254	53	1371.62
7.96523	-0.00256	54	1374.76
8.1137	-0.00258	55	1368.6
8.26217	-0.00259	56	1370.17
8.41063	-0.00261	57	1372.37
8.5591	-0.00263	58	1378.17
8.70757	-0.00264	59	1375.7
8.85604	-0.00266	60	1372.33
9.0045	-0.00268	61	1371.18
9.15297	-0.0027	62	1370.94
9.30144	-0.00271	63	1365.86
9.4499	-0.00273	64	1370.56
9.59837	-0.00275	65	1373
9.74684	-0.00276	66	1376.82
9.89531	-0.00278	67	1371.81
10.0438	-0.0028	68	1373.07
10.1922	-0.00281	69	1375.1
10.3407	-0.00283	70	1377.89
10.4892	-0.00285	71	1376.22
10.6376	-0.00287	72	1377.89
10.7861	-0.00288	73	1376.6
10.9346	-0.0029	74	1372.36
11.0831	-0.00292	75	1367.45
11.2315	-0.00293	76	1361.91
11.38	-0.00295	77	1361.85
11.5284	-0.00297	78	1363.03
11.6769	-0.00298	79	1364.21
11.8254	-0.003	80	1362.33
11.9739	-0.00302	81	1365.91
12.1223	-0.00304	82	1364.59
12.2708	-0.00305	83	1364.77
12.4192	-0.00307	84	1360.3
12.5677	-0.00309	85	1359.88
12.7161	-0.000909713	86	1359.85
12.8646	0.00127	87	1362.63
13.013	0.000518839	88	1360.65
13.1614	0.00489	89	1361.09
13.3098	0.01145	90	1358.62
13.4416	0.01948	91	1361.54
13.5443	0.03848	92	1364.49
13.5564	0.05165	93	1369.41
13.6547	0.08966	94	1361.88
13.6303	0.07358	95	1363.53
13.6305	0.06261	96	1365.79
13.7032	0.14048	97	1368.99
13.6788	0.12184	98	1368.84
13.6791	0.10867	99	1372.57
13.6545	0.0999	100	1375.26
13.7263	0.22275	101	1375.03
13.7266	0.20958	102	1377.6
13.7269	0.19642	103	1376.21
13.7271	0.18326	104	1375.29
13.7274	0.17009	105	1375.38
13.7276	0.15693	106	1371.2
13.7818	0.34267	107	1370.59
13.7738	0.32585	108	1371.9
13.7741	0.31269	109	1370.1
13.7743	0.29953	110	1366.93
13.7746	0.28636	111	1368.19
13.7749	0.2732	112	1370.62
13.7751	0.26004	113	1367.4
13.7754	0.24687	114	1369.38
13.7756	0.23481	115	1367.38
13.845	0.48453	116	1370.22
13.8206	0.46845	117	1368.01
13.8208	0.45528	118	1376.12
13.8211	0.44212	119	1373.87
13.8213	0.42896	120	1371.9
13.8216	0.41579	121	1370.67
13.8218	0.40263	122	1365.57
13.8221	0.38947	123	1368.32
13.8223	0.3763	124	1373.45
13.8226	0.36314	125	1370.36
13.8753	0.62493	126	1374.15
13.8673	0.60885	127	1370.83
13.8676	0.59568	128	1376.79
13.8678	0.58252	129	1375.8
13.8681	0.56936	130	1375.19
13.8683	0.55619	131	1375.77
13.8686	0.54303	132	1374.38
13.8689	0.52987	133	1368.87
13.8691	0.51671	134	1361.09
13.8694	0.50354	135	1360.98
13.8448	0.49477	136	1358.33
13.8476	0.35217	137	1353.58
13.9224	0.74778	138	1353.3
13.9144	0.7317	139	1356.53
13.9147	0.71853	140	1361.54
13.9149	0.70537	141	1357.41
13.9152	0.69221	142	1359.64
13.9154	0.67904	143	1360.47
13.9157	0.66588	144	1362.04
13.916	0.65272	145	1360.62
13.9162	0.64065	146	1356.45
13.9699	0.84723	147	1358.57
13.962	0.83041	148	1357.88
13.9623	0.81725	149	1355.31
13.9625	0.80409	150	1359.89
13.9628	0.79092	151	1358
13.963	0.77776	152	1363.76
13.9633	0.7646	153	1362.98
14.0345	0.92145	154	1359.14
14.0101	0.90281	155	1360.17
14.0103	0.88964	156	1363.93
14.0106	0.87648	157	1357.35
14.0109	0.86332	158	1362.13
14.0831	0.96715	159	1359.89
14.0586	0.95106	160	1365.45
14.0589	0.9379	161	1371.43
14.142	0.98879	162	1368.87
14.1324	0.97519	163	1368.73
14.2312	0.98615	164	1367.08
14.2563	0.96859	165	1364.13
14.2565	0.95543	166	1367.82
14.2568	0.94227	167	1363.19
14.3148	0.92617	168	1363.73
14.2987	0.90716	169	1361.1
14.3567	0.89399	170	1360.84
14.3569	0.88083	171	1354.48
14.3572	0.86766	172	1357.51
14.3574	0.8556	173	1358.61
14.4155	0.83987	174	1360.67
14.4075	0.82378	175	1358.44
14.4078	0.81062	176	1354.87
14.3832	0.80404	177	1354.13
14.4576	0.79306	178	1355.12
14.4579	0.7799	179	1353.02
14.4581	0.76674	180	1350.39
14.4502	0.75065	181	1352.96
14.5082	0.73821	182	1363.13
14.5084	0.72505	183	1362.71
14.5087	0.71188	184	1358.89
14.5089	0.69872	185	1355.53
14.567	0.68189	186	1349.76
14.5591	0.66581	187	1349.65
14.5593	0.65264	188	1346.93
14.5347	0.64607	189	1353.89
14.6091	0.63509	190	1356.48
14.6094	0.62192	191	1358.58
14.6097	0.60876	192	1358.59
14.6099	0.5967	193	1361.89
14.6679	0.58097	194	1361.03
14.66	0.56488	195	1364.89
14.6602	0.55172	196	1361.52
14.6356	0.54514	197	1361.53
14.7101	0.53416	198	1363.15
14.7103	0.521	199	1365.36
14.7106	0.50783	200	1361.82
14.7109	0.49467	201	1363.45
14.7606	0.4815	202	1368.24
14.7608	0.46834	203	1370.15
14.7611	0.45518	204	1373.2
14.7613	0.44311	205	1372.51
14.8194	0.42738	206	1375.24
14.8114	0.41129	207	1376.95
14.8117	0.39813	208	1370.95
14.8697	0.38203	209	1376.27
14.8536	0.36302	210	1376.03
14.9116	0.34985	211	1377.76
14.9119	0.33669	212	1375.68
14.9121	0.32353	213	1374.8
14.9619	0.31036	214	1371.19
14.9539	0.29427	215	1362.87
15.0119	0.28183	216	1371.43
15.0122	0.26867	217	1369.38
15.0124	0.2566	218	1370.15
15.0704	0.24161	219	1371.94
15.0625	0.22588	220	1367.86
15.1123	0.20833	221	1372.7
15.1621	0.19187	222	1363.78
15.1872	0.17578	223	1371.75
15.204	0.15969	224	1373.82
15.2868	0.14249	225	1367.95
15.3366	0.12384	226	1367.99
15.3864	0.10994	227	1369.44
15.4362	0.09604	228	1369.97
15.5602	0.07774	229	1364.63
15.6348	0.06311	230	1359.53
15.7835	0.05139	231	1356.06
15.9322	0.03821	232	1351.23
16.0808	0.02942	233	1353.39
16.2294	0.02355	234	1353.78
16.3779	0.02061	235	1352.99
16.5264	0.0184	236	1356.72
16.675	0.01472	237	1355.17
16.8234	0.01398	238	1355.94
16.972	0.0103	239	1351.43
17.1205	0.00955	240	1351.15
17.269	0.00588	241	1352.18
17.4175	0.00513	242	1354.47
17.566	0.00512	243	1353.43
17.7144	0.0051	244	1351.29
17.8629	0.00508	245	1348
18.0114	0.00507	246	1350.82
18.1597	0.00944	247	1356.08
18.3081	0.01454	248	1358.19
18.4564	0.02183	249	1358.76
18.6047	0.03205	250	1355.37
18.753	0.04081	251	1358.06
18.9013	0.04811	252	1354.86
19.0496	0.05687	253	1356.61
19.1981	0.05758	254	1357.55
19.3466	0.05537	255	1365.31
19.4953	0.04219	256	1360.89
19.5946	0.02755	257	1360.4
19.7433	0.01584	258	1359.88
19.8094	0.00705	259	1362.16
19.9414	0.00375	260	1361.38
20.1024	-0.000658866	261	1363.52
20.2385	-0.00323	262	1366.02
20.387	-0.00398	263	1363.18
20.5355	-0.004	264	1365.19
20.6839	-0.00402	265	1361.69
20.8324	-0.00403	266	1362.93
20.9809	-0.00405	267	1361.93
21.1293	-0.00407	268	1357.41
21.2778	-0.00408	269	1353.73
21.4263	-0.0041	270	1355.34
21.5747	-0.00412	271	1353.35
21.7232	-0.00414	272	1352.65
21.8717	-0.00415	273	1352.46
22.0201	-0.00417	274	1354.93
22.1686	-0.00419	275	1357.51
22.3171	-0.0042	276	1357.45
22.4656	-0.00422	277	1356.94
22.614	-0.00424	278	1359.42
22.7625	-0.00425	279	1363.3
22.9109	-0.00427	280	1363.89
23.0594	-0.00429	281	1365.31
23.2079	-0.00431	282	1365.09
23.3563	-0.00432	283	1360.54
23.5048	-0.00434	284	1357.59
23.6533	-0.00436	285	1354.97
23.8017	-0.00437	286	1354.52
23.9502	-0.00439	287	1356.85
24.0987	-0.00441	288	1354.38
24.2472	-0.00442	289	1355.75
24.3956	-0.00444	290	1357.45
24.5441	-0.00446	291	1361.1
24.6926	-0.00448	292	1360.3
24.841	-0.00449	293	1357.15
24.94	-0.0045	294	1353.35
		295	1353.89
		296	1349.52
		297	1350.53
		298	1350.39
		299	1349.97
		300	1353.63
		301	1351.89
		302	1352.77
		303	1352.31
		304	1355.25
		305	1352.73
		306	1349.87
		307	1355.48
		308	1356.75
		309	1359.65
		310	1369.96
		311	1369.79
		312	1373.48
		313	1368.09
		314	1369.76
		315	1364.59
		316	1363.05
		317	1372.57
		318	1369.06
		319	1366.8
		320	1360.5
		321	1362.44
		322	1363.1
		323	1367.97
		324	1370.44
		325	1375.56
		326	1372.59
		327	1367.78
		328	1374.94
		329	1375.55
		330	1375.66
		331	1373.14
		332	1370.61
		333	1370.79
		334	1367.48
		335	1369.99
		336	1366.24
		337	1367.56
		338	1363.88
		339	1360.52
		340	1363.94
		341	1363.7
		342	1356.78
		343	1355.91
		344	1357.56
		345	1363.43
		346	1362.07
		347	1360.53
		348	1364.02
		349	1360.83
		350	1366.48
		351	1367.04
		352	1368.21
		353	1367.76
		354	1366.72
		355	1364.55
		356	1363.49
		357	1363.48
		358	1363.46
		359	1364.02
		360	1361.78
		361	1364.62
		362	1367.32
		363	1369.92
		364	1368.73
		365	1367.59
		366	1366.79
		367	1370.08
		368	1379.71
		369	1378.78
		370	1373.97
		371	1370.24
		372	1373.88
		373	1368.15
		374	1367.7
		375	1368.09
		376	1366.34
		377	1366.11
		378	1362.8
		379	1371.99
		380	1368.71
		381	1362.51
		382	1363.79
		383	1365.38
		384	1363.82
		385	1361.11
		386	1366.59
		387	1363.53
		388	1367.13
		389	1365.89
		390	1367.28
		391	1366.52
		392	1362.69
		393	1361.08
		394	1363.46
		395	1364.2
		396	1363.29
		397	1356.07
		398	1354.61
		399	1358.39
		400	1363.07
		401	1363.06
		402	1363.74
		403	1365.16
		404	1356.95
		405	1356.46
		406	1361.02
		407	1361.26
		408	1350.4
		409	1351.57
		410	1355.67
		411	1363.19
		412	1364.4
		413	1363.87
		414	1367.87
		415	1368.13
		416	1362.68
		417	1361.71
		418	1364.2
		419	1368.36
		420	1362.14
		421	1368.17
		422	1365.22
		423	1361.9
		424	1363.21
		425	1362.1
		426	1368.34
		427	1370.5
		428	1364.67
		429	1362.16
		430	1368.85
		431	1366.74
		432	1361.86
		433	1363.2
		434	1363.19
		435	1360.97
		436	1356.2
		437	1358.95
		438	1362.07
		439	1362.21
		440	1363.53
		441	1364.58
		442	1367.66
		443	1360.54
		444	1356.35
		445	1358.6
		446	1363.46
		447	1366.98
		448	1364.05
		449	1368.22
		450	1371.23
		451	1366.89
		452	1364.76
		453	1365.31
		454	1359.9
		455	1353.84
		456	1354.72
		457	1354.15
		458	1354.16
		459	1356.98
		460	1355.06
		461	1357.83
		462	1358.04
		463	1351.66
		464	1351.35
		465	1350.88
		466	1351.51
		467	1352.74
		468	1358.76
		469	1362.08
		470	1365.55
		471	1354.66
		472	1353.44
		473	1354.15
		474	1356.39
		475	1357.97
		476	1357.35
		477	1359.34
		478	1357.35
		479	1356.67
		480	1353.27
		481	1354.07
		482	1355.81
		483	1356.69
		484	1355.39
		485	1356.08
		486	1355.86
		487	1356.93
		488	1355.34
		489	1354.94
		490	1355.04
		491	1355.62
		492	1354.61
		493	1354.5
		494	1358.31
		495	1359.43
		496	1364.08
		497	1365.61
		498	1370.84
		499	1369.01
		500	1375.63
		501	1374.38
		502	1372.56
		503	1369.67
		504	1370.7
		505	1370.99
		506	1365.31
		507	1363.28
		508	1362.97
		509	1368.01
		510	1367.84
		511	1370.33
		512	1368.89
		513	1369.41
		514	1362.48
		515	1363.13
		516	1360.33
		517	1359.69
		518	1358.95
		519	1356.97
		520	1359.77
		521	1358.64
		522	1357.99
		523	1359.4
		524	1362.19
		525	1360.05
		526	1362.37
		527	1364.27
		528	1364.02
		529	1359.42
		530	1358.96
		531	1355.21
		532	1353.68
		533	1353.88
		534	1354.82
		535	1355.08
		536	1355.21
		537	1353.08
		538	1355.46
		539	1356.38
		540	1352.58
		541	1353.13
		542	1357.54
		543	1361.46
		544	1363.89
		545	1361.88
		546	1364.4
		547	1365.16
		548	1364.33
		549	1364.66
		550	1361.88
		551	1368.51
		552	1366.03
		553	1364.88
		554	1367.71
		555	1364.18
		556	1368.15
		557	1361.6
		558	1365.33
		559	1365.85
		560	1366.8
		561	1367.05
		562	1365
		563	1364.32
		564	1364.49
		565	1367.51
		566	1369.31
		567	1365.61
		568	1366.35
		569	1366.79
		570	1366.82
		571	1360.95
		572	1362.42
		573	1369.51
		574	1368.53
		575	1362.46
		576	1357.55
		577	1359.21
		578	1364.56
		579	1360.46
		580	1360.86
		581	1370.86
		582	1372.73
		583	1370.78
		584	1371.14
		585	1370.76
		586	1364.37
		587	1366.62
		588	1365.76
		589	1373.35
		590	1363.01
		591	1363.02
		592	1368.19
		593	1367.24
		594	1368.92
		595	1369.76
		596	1373.18
		597	1377.09
		598	1372.21
		599	1370.04
		600	1368.28
		601	1364.14
		602	1360.85
		603	1358.86
		604	1355.79
		605	1357.19
		606	1357.78
		607	1356.04
		608	1356.2
		609	1361.46
		610	1360.28
		611	1358.63
		612	1363.07
		613	1364.72
		614	1360.6
		615	1360.17
		616	1358.98
		617	1354.69
		618	1352.23
		619	1352.29
		620	1354.41
		621	1355.94
		622	1355.73
		623	1354.8
		624	1357.15
		625	1354.09
		626	1357.52
		627	1358.03
		628	1359.96
		629	1358.63
		630	1357.04
		631	1357.09
		632	1358.77
		633	1361.41
		634	1362.83
		635	1361.77
		636	1359.74
		637	1354.3
		638	1346.55
		639	1352.07
		640	1353.99
		641	1352.66
		642	1354.64
		643	1352.76
		644	1358.53
		645	1354.15
		646	1352.73
		647	1358.21
		648	1357.75
		649	1357.34
		650	1357.11
		651	1362.83
		652	1364.35
		653	1364.23
		654	1365
		655	1365.32
		656	1363.46
		657	1361.94
		658	1368.54
		659	1368.98
		660	1360.39
		661	1359.81
		662	1359.76
		663	1361.96
		664	1363.31
		665	1358.95
		666	1360.11
		667	1361.52
		668	1363.86
		669	1366.35
		670	1368.48
		671	1360.37
		672	1362.4
		673	1358.27
		674	1358.17
		675	1353.95
		676	1353.22
		677	1353.28
		678	1355.36
		679	1359.82
		680	1358.87
		681	1361.25
		682	1357.54
		683	1360.54
		684	1358.14
		685	1362.65
		686	1363.94
		687	1361.49
		688	1365.04
		689	1368.1
		690	1366.62
		691	1363.38
		692	1364.69
		693	1363.39
		694	1364.31
		695	1364.43
		696	1366.89
		697	1370.23
		698	1370.22
		699	1369.8
		700	1370.37
		701	1375.53
		702	1375.81
		703	1373.53
		704	1371.27
		705	1372.19
		706	1368.68
		707	1365.51
		708	1362.78
		709	1360.12
		710	1360.96
		711	1362.8
		712	1361.94
		713	1357.68
		714	1357.04
		715	1355.86
		716	1356.96
		717	1362.36
		718	1362.63
		719	1365.61
		720	1365.69
		721	1371.24
		722	1368.97
		723	1366.07
		724	1369.6
		725	1372.96
		726	1370.09
		727	1374.91
		728	1378.03
		729	1377.48
		730	1369.97
		731	1368.39
		732	1376.99
		733	1376.05
		734	1374.45
		735	1371.03
		736	1369.87
		737	1364.33
		738	1372.62
		739	1376.92
		740	1377.64
		741	1371.66
		742	1375.31
		743	1373.54
		744	1374.49
		745	1370.57
		746	1373.96
		747	1372.21
		748	1368.4
		749	1370.47
		750	1371.01
		751	1366.36
		752	1364.61
		753	1359.07
		754	1363.82
		755	1363.57
		756	1363.15
		757	1362.95
		758	1364.22
		759	1360.29
		760	1358.99
		761	1359.39
		762	1357.98
		763	1361.87
		764	1361.09
		765	1358.2
		766	1358.31
		767	1359.88
		768	1358.6
		769	1360.56
		770	1358.38
		771	1358.23
		772	1354.71
		773	1354.85
		774	1356.37
		775	1364.54
		776	1363.78
		777	1363.11
		778	1363.77
		779	1371.11
		780	1374.5
		781	1368.7
		782	1367.16
		783	1364.24
		784	1366.72
		785	1370.13
		786	1377.29
		787	1371.94
		788	1363.06
		789	1360.48
		790	1363.86
		791	1363.86
		792	1363.17
		793	1366.33
		794	1365.71
		795	1370.14
		796	1365.61
		797	1362.96
		798	1367.43
		799	1362.83
		800	1362.5
		801	1372.93
		802	1370.23
		803	1371.46
		804	1366.12
		805	1367.89
		806	1368.88
		807	1364.9
		808	1363.17
		809	1363.02
		810	1358.97
		811	1359.51
		812	1360.13
		813	1362.63
		814	1363.11
		815	1358.01
		816	1360.25
		817	1361.3
		818	1359.24
		819	1357.78
		820	1358.44
		821	1360.99
		822	1357.45
		823	1360.43
		824	1362
		825	1359.18
		826	1363.64
		827	1365.67
		828	1363.07
		829	1366.04
		830	1361.88
		831	1361.47
		832	1361.88
		833	1364.13
		834	1365.75
		835	1366.55
		836	1366.83
		837	1364.46
		838	1363.97
		839	1360.31
		840	1362.34
		841	1362.51
		842	1367.01
		843	1364.15
		844	1359.28
		845	1358.41
		846	1358.81
		847	1362.26
		848	1368.47
		849	1365.33
		850	1368.06
		851	1369.34
		852	1376.04
		853	1373.32
		854	1368.19
		855	1366.16
		856	1365.4
		857	1359.4
		858	1356.73
		859	1357.66
		860	1358.89
		861	1360.41
		862	1361.86
		863	1361.42
		864	1360.33
		865	1360.38
		866	1361.28
		867	1363.4
		868	1367.46
		869	1362.59
		870	1362.1
		871	1360.28
		872	1364.7
		873	1368.71
		874	1363.28
		875	1367.74
		876	1365.46
		877	1365.72
		878	1366.47
		879	1369.09
		880	1374.94
		881	1373.49
		882	1370.45
		883	1371.61
		884	1368.74
		885	1367.05
		886	1365.83
		887	1373.01
		888	1371.7
		889	1370.02
		890	1373.05
		891	1371.73
		892	1374.41
		893	1368.99
		894	1369.12
		895	1375.84
		896	1376.04
		897	1375.1
		898	1379.83
		899	1378.9
		900	1371.49
		901	1371.86
		902	1378.58
		903	1377.72
		904	1369.1
		905	1370.89
		906	1373.13
		907	1371.19
		908	1364.88
		909	1367.74
		910	1369.76
		911	1365.24
		912	1364.47
		913	1363.55
		914	1362.17
		915	1359.38
		916	1355.05
		917	1360.13
		918	1357.76
		919	1355.68
		920	1355.8
		921	1361.19
		922	1362.37
		923	1361.93
		924	1363.46
		925	1366.28
		926	1375.23
		927	1375.66
		928	1371.48
		929	1376.1
		930	1375.82
		931	1374.01
		932	1374.65
		933	1377.45
		934	1381.16
		935	1375.88
		936	1379.95
		937	1378.98
		938	1374.49
		939	1374.55
		940	1374.45
		941	1375.28
		942	1376.1
		943	1369.35
		944	1371.39
		945	1376.24
		946	1376.08
		947	1374.93
		948	1375.82
		949	1381.55
		950	1379.22
		951	1373.95
		952	1379.25
		953	1379.81
		954	1377.83
		955	1369.58
		956	1372.36
		957	1373.01
		958	1372.78
		959	1374.18
		960	1373.02
		961	1373.13
		962	1368.52
		963	1368.06
		964	1372.59
		965	1368.88
		966	1369.41
		967	1368.05
		968	1374.01
		969	1378.3
		970	1373.76
		971	1372.5
		972	1379.93
		973	1381.87
		974	1371.3
		975	1372.39
		976	1378.94
		977	1375.78
		978	1371.49
		979	1371.12
		980	1374.8
		981	1369.28
		982	1370.23
		983	1374.29
		984	1373.83
		985	1375.07
		986	1370.91
		987	1375.78
		988	1380.79
		989	1376.87
		990	1374.77
		991	1373.73
		992	1373.07
		993	1376.56
		994	1369.58
		995	1368.1
		996	1370.02
		997	1364.92
		998	1360.81
		999	1361.26
		1000	1365.75
		1001	1362.43
		1002	1358.61
		1003	1360.86
		1004	1366.49
		1005	1364.82
		1006	1369.18
		1007	1370.51
		1008	1370.59
		1009	1370.25
		1010	1370.79
		1011	1373.16
		1012	1369.56
		1013	1367.27
		1014	1362.79
		1015	1368.16
		1016	1368.65
		1017	1367.07
		1018	1368.29
		1019	1374.92
		1020	1378.3
		1021	1377.68
		1022	1377.43
		1023	1376.07
		1024	1379.54
		1025	1376.92
		1026	1376.73
		1027	1376.81
		1028	1379.4
		1029	1378.11
		1030	1374.96
		1031	1378.44
		1032	1375.48
		1033	1369.62
		1034	1369.24
		1035	1365.67
		1036	1361.4
		1037	1362.54
		1038	1360.66
		1039	1363.37
		1040	1363.07
		1041	1362.69
		1042	1366.29
		1043	1364.46
		1044	1361.56
		1045	1358.91
		1046	1358.4
		1047	1360.96
		1048	1362.75
		1049	1363.65
		1050	1363.55
		1051	1364.73
		1052	1362.42
		1053	1362.38
		1054	1361.19
		1055	1361.65
		1056	1362.42
		1057	1362.52
		1058	1361.22
		1059	1360.98
		1060	1366.04
		1061	1362.92
		1062	1362.23
		1063	1364.91
		1064	1366.81
		1065	1364.6
		1066	1363.73
		1067	1363.34
		1068	1363.34
		1069	1367.09
		1070	1363.47
		1071	1362.06
		1072	1359.71
		1073	1364.11
		1074	1366.39
		1075	1365.32
		1076	1366.95
		1077	1366.81
		1078	1371.13
		1079	1370.85
		1080	1365.19
		1081	1367.36
		1082	1371.03
		1083	1370.7
		1084	1372.92
		1085	1375.86
		1086	1378.33
		1087	1369.53
		1088	1375.75
		1089	1382.2
		1090	1380.52
		1091	1376.66
		1092	1371.92
		1093	1379.37
		1094	1377.67
		1095	1377.54
		1096	1376.04
		1097	1375.71
		1098	1373.77
		1099	1372.84
		1100	1372.22
		1101	1374.4
		1102	1372.38
		1103	1367.65
		1104	1371.86
		1105	1377.68
		1106	1374.74
		1107	1372.97
		1108	1378.09
		1109	1377.35
		1110	1380.85
		1111	1373.49
		1112	1380.33
		1113	1386.36
		1114	1375.65
		1115	1375.05
		1116	1374.12
		1117	1381.87
		1118	1376.44
		1119	1378.47
		1120	1381.76
		1121	1382.03
		1122	1376.68
		1123	1373.55
		1124	1374.06
		1125	1374.09
		1126	1371.3
		1127	1368.69
		1128	1375.7
		1129	1374.53
		1130	1367.22
		1131	1370.81
		1132	1366.99
		1133	1361.35
		1134	1365.41
		1135	1370.86
		1136	1375.83
		1137	1372.85
		1138	1371.06
		1139	1365.78
		1140	1373.44
		1141	1369.51
		1142	1370.45
		1143	1372.52
		1144	1373.63
		1145	1374.63
		1146	1378.63
		1147	1379.96
		1148	1382.44
		1149	1373.1
		1150	1372.83
		1151	1376.94
		1152	1376.65
		1153	1373.57
		1154	1374.74
		1155	1375.39
		1156	1374.73
		1157	1371.63
		1158	1370.32
		1159	1370.15
		1160	1369.81
		1161	1370.59
		1162	1371.18
		1163	1372.91
		1164	1371.34
		1165	1367.15
		1166	1365.43
		1167	1370.65
		1168	1370.79
		1169	1369.01
		1170	1369.74
		1171	1373.31
		1172	1371.03
		1173	1375.33
		1174	1377.19
		1175	1375.4
		1176	1374.24
		1177	1374.75
		1178	1374.27
		1179	1372.15
		1180	1367.09
		1181	1367.92
		1182	1364.82
		1183	1366.29
		1184	1363.25
		1185	1364.43
		1186	1370.23
		1187	1378.07
		1188	1379.19
		1189	1380.46
		1190	1383.3
		1191	1380.24
		1192	1378.06
		1193	1379.3
		1194	1381.47
		1195	1381.02
		1196	1380.11
		1197	1381.6
		1198	1386.59
		1199	1379.57
		1200	1378.83
		1201	1379.23
		1202	1381.6
		1203	1382.29
		1204	1380.44
		1205	1376.95
		1206	1377.24
		1207	1376.29
		1208	1377.69
		1209	1375.82
		1210	1377.74
		1211	1376.98
		1212	1375.48
		1213	1370.68
		1214	1362.22
		1215	1361.69
		1216	1361.02
		1217	1360.51
		1218	1366.02
		1219	1364.82
		1220	1365.56
		1221	1369.97
		1222	1367.92
		1223	1365.28
		1224	1366.91
		1225	1368.33
		1226	1370.57
		1227	1366.63
		1228	1370.49
		1229	1368.46
		1230	1364.83
		1231	1363.57
		1232	1366.25
		1233	1368.22
		1234	1368.99
		1235	1364.9
		1236	1364.93
		1237	1368.8
		1238	1369.92
		1239	1373.92
		1240	1369.12
		1241	1375.63
		1242	1369.9
		1243	1370.95
		1244	1373.16
		1245	1372.42
		1246	1373.45
		1247	1370.82
		1248	1374.91
		1249	1376.48
		1250	1369.44
		1251	1368.01
		1252	1372.37
		1253	1369.7
		1254	1365.78
		1255	1366.04
		1256	1365.6
		1257	1363.62
		1258	1365.85
		1259	1366.78
		1260	1370.56
		1261	1367.15
		1262	1365.03
		1263	1365.9
		1264	1365.93
		1265	1361.84
		1266	1359.04
		1267	1356.87
		1268	1361.62
		1269	1361.07
		1270	1363.24
		1271	1362.19
		1272	1362.87
		1273	1365.58
		1274	1364.17
		1275	1366.01
		1276	1371.22
		1277	1365.75
		1278	1363.55
		1279	1368.38
		1280	1369.87
		1281	1363.71
		1282	1367.87
		1283	1366.38
		1284	1371.2
		1285	1370.4
		1286	1377.42
		1287	1385.51
		1288	1382.8
		1289	1382.88
		1290	1384.5
		1291	1384.42
		1292	1384
		1293	1380.33
		1294	1376.07
		1295	1374.56
		1296	1370.74
		1297	1374.58
		1298	1367.87
		1299	1363.71
		1300	1364.13
		1301	1366.59
		1302	1365.88
		1303	1363.9
		1304	1364.95
		1305	1363.4
		1306	1364.34
		1307	1360.19
		1308	1362.96
		1309	1363.73
		1310	1365.01
		1311	1361.88
		1312	1365.27
		1313	1360.28
		1314	1359.44
		1315	1360.19
		1316	1360.43
		1317	1357.78
		1318	1359.9
		1319	1373.8
		1320	1372.09
		1321	1372.07
		1322	1374.54
		1323	1372.47
		1324	1372.57
		1325	1368.04
		1326	1368.96
		1327	1373.56
		1328	1367.91
		1329	1366.67
		1330	1368.95
		1331	1368.04
		1332	1364.71
		1333	1367.3
		1334	1369.54
		1335	1368.2
		1336	1371.85
		1337	1372.42
		1338	1369.89
		1339	1374.75
		1340	1368.39
		1341	1373.67
		1342	1374.23
		1343	1371.92
		1344	1370.88
		1345	1372.21
		1346	1375.65
		1347	1373.47
		1348	1369.71
		1349	1374.23
		1350	1374.02
		1351	1372.75
		1352	1368.31
		1353	1370.34
		1354	1375.03
		1355	1370.91
		1356	1368.98
		1357	1369.39
		1358	1365.62
		1359	1361.03
		1360	1354.33
		1361	1362.99
		1362	1361.22
		1363	1362.15
		1364	1359.65
		1365	1364.54
		1366	1364.33
		1367	1364.24
		1368	1361.51
		1369	1365.14
		1370	1371.01
		1371	1367.14
		1372	1367.31
		1373	1367.4
		1374	1367.29
		1375	1367.26
		1376	1370.92
		1377	1372.77
		1378	1365.85
		1379	1363.41
		1380	1365.06
		1381	1365.74
		1382	1365.92
		1383	1365.46
		1384	1367.25
		1385	1370.52
		1386	1369.02
		1387	1367.63
		1388	1370.72
		1389	1376.09
		1390	1369.84
		1391	1370.96
		1392	1369.97
		1393	1367.51
		1394	1366.47
		1395	1362.28
		1396	1362.02
		1397	1366.27
		1398	1365.61
		1399	1364.71
		1400	1365.88
		1401	1361.9
		1402	1362.4
		1403	1361.12
		1404	1363.72
		1405	1360.38
		1406	1360.81
		1407	1361.17
		1408	1362.27
		1409	1363.48
		1410	1362.84
		1411	1366.09
		1412	1367.08
		1413	1369.01
		1414	1369.33
		1415	1373.13
		1416	1371.07
		1417	1368.16
		1418	1366.23
		1419	1367.43
		1420	1365.41
		1421	1365.08
		1422	1363.56
		1423	1364.03
		1424	1364.62
		1425	1366.6
		1426	1372.09
		1427	1374.18
		1428	1376.49
		1429	1377.07
		1430	1376.42
		1431	1375.98
		1432	1373.69
		1433	1373.52
		1434	1367.5
		1435	1373.6
		1436	1378.43
		1437	1373.6
		1438	1372.73
		1439	1369.13
		1440	1367.48
		1441	1367.54
		1442	1365.38
		1443	1366.21
		1444	1362.74
		1445	1362.31
		1446	1365.65
		1447	1364.09
		1448	1363.65
		1449	1362.76
		1450	1364.64
		1451	1364.64
		1452	1363.4
		1453	1365.14
		1454	1364.51
		1455	1364.24
		1456	1367.6
		1457	1365.22
		1458	1363.97
		1459	1366.07
		1460	1366.61
		1461	1368.32
		1462	1365.79
		1463	1366.38
		1464	1365.55
		1465	1367.91
		1466	1364.06
		1467	1363.01
		1468	1364.57
		1469	1364.5
		1470	1364.03
		1471	1362.64
		1472	1366.38
		1473	1373.54
		1474	1382.46
		1475	1374.81
		1476	1373.67
		1477	1367.1
		1478	1368.22
		1479	1366.38
		1480	1366.54
		1481	1369.91
		1482	1369.64
		1483	1365.54
		1484	1367.77
		1485	1364.99
		1486	1363.76
		1487	1363.33
		1488	1365.45
		1489	1366.03
		1490	1367.71
		1491	1366.14
		1492	1364.72
		1493	1364.55
		1494	1367.67
		1495	1366.97
		1496	1368.7
		1497	1367.01
		1498	1370.01
		1499	1363.41
		1500	1364.36
		1501	1369.78
		1502	1372.54
		1503	1366.94
		1504	1368.89
		1505	1376.25
		1506	1372.62
		1507	1366.56
		1508	1365.84
		1509	1372.23
		1510	1367.88
		1511	1365.83
		1512	1367
		1513	1370.82
		1514	1368.73
		1515	1365.69
		1516	1366.59
		1517	1366.02
		1518	1365.43
		1519	1368.03
		1520	1364.82
		1521	1371.9
		1522	1368.86
		1523	1370.05
		1524	1367.45
		1525	1370.15
		1526	1370.16
		1527	1375.09
		1528	1379.17
		1529	1378.81
		1530	1373.06
		1531	1371.07
		1532	1366.75
		1533	1365.06
		1534	1361.1
		1535	1358.87
		1536	1361.19
		1537	1362.35
		1538	1360.77
		1539	1363.39
		1540	1362.12
		1541	1362.46
		1542	1362.43
		1543	1365.75
		1544	1364.61
		1545	1359.67
		1546	1362.15
		1547	1363.51
		1548	1366.82
		1549	1365.77
		1550	1362.6
		1551	1366.82
		1552	1370.37
		1553	1370.95
		1554	1367.14
		1555	1371.16
		1556	1374.63
		1557	1371.94
		1558	1370.71
		1559	1372.61
		1560	1374.56
		1561	1371.69
		1562	1369.81
		1563	1371.58
		1564	1371.71
		1565	1367.98
		1566	1368.75
		1567	1368.75
		1568	1368.62
		1569	1364.39
		1570	1365.06
		1571	1366.45
		1572	1366.65
		1573	1364.13
		1574	1367.46
		1575	1367.8
		1576	1364.66
		1577	1364.26
		1578	1367.25
		1579	1372.67
		1580	1370.65
		1581	1366.13
		1582	1365.55
		1583	1365.54
		1584	1360.46
		1585	1363.88
		1586	1363.95
		1587	1365.68
		1588	1367.28
		1589	1369.88
		1590	1374.44
		1591	1375.2
		1592	1371.49
		1593	1372.3
		1594	1375.19
		1595	1376.47
		1596	1371.83
		1597	1372.81
		1598	1374.21
		1599	1371.41
		1600	1368.66
		1601	1372.76
		1602	1372.28
		1603	1375.39
		1604	1375.15
		1605	1371.93
		1606	1381.14
		1607	1373.44
		1608	1377.43
		1609	1377.58
		1610	1384.59
		1611	1380.62
		1612	1374.57
		1613	1382.11
		1614	1380.12
		1615	1378.14
		1616	1379.18
		1617	1377.73
		1618	1374.81
		1619	1371.78
		1620	1371.75
		1621	1370.19
		1622	1370.73
		1623	1370.13
		1624	1368.2
		1625	1365.72
		1626	1370.3
		1627	1369.75
		1628	1371.14
		1629	1376.88
		1630	1375.13
		1631	1377.91
		1632	1380.19
		1633	1383.48
		1634	1387.17
		1635	1387.05
		1636	1383.72
		1637	1386.22
		1638	1385.12
		1639	1389.69
		1640	1392.35
		1641	1393.13
		1642	1398.1
		1643	1398.61
		1644	1400.89
		1645	1409.41
		1646	1410.01
		1647	1413.84
		1648	1416.26
		1649	1423.4
		1650	1424.29
		1651	1427.22
		1652	1434.2
		1653	1438.96
		1654	1442.04
		1655	1445.81
		1656	1446.71
		1657	1451.65
		1658	1464.38
		1659	1470.11
		1660	1476.41
		1661	1479.95
		1662	1478.65
		1663	1481.78
		1664	1486.39
		1665	1492.85
		1666	1490.95
		1667	1498.2
		1668	1503.28
		1669	1496.2
		1670	1495.94
		1671	1501.78
		1672	1507.14
		1673	1501.32
		1674	1497.31
		1675	1501.51
		1676	1502.99
		1677	1507.71
		1678	1507.41
		1679	1507.57
		1680	1507.33
		1681	1510.71
		1682	1507.66
		1683	1509.95
		1684	1517.52
		1685	1514.35
		1686	1513.01
		1687	1516.27
		1688	1514.64
		1689	1514.64
		1690	1507.59
		1691	1510.45
		1692	1513.12
		1693	1506.54
		1694	1505
		1695	1505.37
		1696	1500.77
		1697	1496.65
		1698	1496.91
		1699	1492.82
		1700	1495.77
		1701	1493.22
		1702	1492.32
		1703	1494.87
		1704	1490.99
		1705	1491.1
		1706	1489.45
		1707	1489.94
		1708	1488.92
		1709	1487.2
		1710	1486.11
		1711	1487.12
		1712	1484.47
		1713	1483.14
		1714	1487.04
		1715	1492.72
		1716	1486
		1717	1485.42
		1718	1483.72
		1719	1485.05
		1720	1479.95
		1721	1478.76
		1722	1483.03
		1723	1485.87
		1724	1479.05
		1725	1485.86
		1726	1483.05
		1727	1484.85
		1728	1481.83
		1729	1480.53
		1730	1478.54
		1731	1479.5
		1732	1474.21
		1733	1477.11
		1734	1478.41
		1735	1470.72
		1736	1463.78
		1737	1471.95
		1738	1473.24
		1739	1465.77
		1740	1468.21
		1741	1468.34
		1742	1474.49
		1743	1469.33
		1744	1467.67
		1745	1470.26
		1746	1473.46
		1747	1467.8
		1748	1462.83
		1749	1469.11
		1750	1463.97
		1751	1460.98
		1752	1459.06
		1753	1454.42
		1754	1455.88
		1755	1449.76
		1756	1443.4
		1757	1446.57
		1758	1452.53
		1759	1448.75
		1760	1447.32
		1761	1447.06
		1762	1453.25
		1763	1450
		1764	1446.14
		1765	1446.4
		1766	1449.7
		1767	1440.97
		1768	1445.25
		1769	1443.64
		1770	1443.16
		1771	1434.94
		1772	1432.93
		1773	1432.41
		1774	1425.76
		1775	1426.53
		1776	1425.5
		1777	1429.03
		1778	1421.75
		1779	1419.41
		1780	1423.32
		1781	1426.22
		1782	1425.28
		1783	1420.93
		1784	1424.04
		1785	1427.59
		1786	1424.53
		1787	1421.55
		1788	1420.21
		1789	1419.71
		1790	1417.62
		1791	1412.02
		1792	1410.79
		1793	1409.94
		1794	1409.23
		1795	1408.49
		1796	1408.98
		1797	1407.66
		1798	1408.41
		1799	1407.75
		1800	1405.73
		1801	1406.89
		1802	1402.61
		1803	1402.95
		1804	1402.98
		1805	1401.63
		1806	1398.56
		1807	1399.86
		1808	1404.15
		1809	1400.61
		1810	1399.25
		1811	1402.24
		1812	1404.31
		1813	1403.46
		1814	1405.61
		1815	1403.82
		1816	1403.24
		1817	1401.74
		1818	1403.38
		1819	1399.62
		1820	1402.31
		1821	1399.94
		1822	1398.37
		1823	1398.43
		1824	1404.22
		1825	1403.53
		1826	1399.65
		1827	1399.7
		1828	1396.84
		1829	1395.09
		1830	1392.92
		1831	1389.55
		1832	1386.83
		1833	1382.74
		1834	1382.38
		1835	1383.34
		1836	1389.63
		1837	1389.91
		1838	1391.42
		1839	1396.76
		1840	1389.39
		1841	1384.72
		1842	1384.61
		1843	1386.05
		1844	1388.2
		1845	1393.5
		1846	1396.79
		1847	1395.83
		1848	1395.85
		1849	1394.92
		1850	1389.4
		1851	1385.97
		1852	1382.8
		1853	1379.85
		1854	1385.88
		1855	1385.29
		1856	1387.49
		1857	1382.35
		1858	1389.01
		1859	1392.55
		1860	1389.31
		1861	1390.58
		1862	1393.68
		1863	1393.35
		1864	1386.22
		1865	1385.84
		1866	1387.47
		1867	1387.48
		1868	1385.74
		1869	1379.45
		1870	1381.75
		1871	1384.58
		1872	1386.69
		1873	1385.49
		1874	1387.25
		1875	1386.38
		1876	1388.06
		1877	1386.07
		1878	1388.52
		1879	1385.31
		1880	1391.21
		1881	1385.69
		1882	1389.19
		1883	1385.89
		1884	1383.28
		1885	1381.35
		1886	1379.52
		1887	1380.12
		1888	1376.79
		1889	1374.62
		1890	1375.02
		1891	1373.92
		1892	1372.2
		1893	1373.92
		1894	1374.16
		1895	1379.06
		1896	1378.6
		1897	1380.75
		1898	1380.15
		1899	1381.18
		1900	1378.18
		1901	1380.61
		1902	1378.96
		1903	1378.29
		1904	1379.62
		1905	1378.52
		1906	1373.58
		1907	1378.26
		1908	1374.46
		1909	1375.29
		1910	1379.84
		1911	1375.92
		1912	1375.27
		1913	1380.08
		1914	1381.87
		1915	1378.69
		1916	1374.93
		1917	1374.39
		1918	1377
		1919	1376.52
		1920	1372.55
		1921	1374.6
		1922	1375.6
		1923	1374.43
		1924	1373.56
		1925	1372.26
		1926	1370.99
		1927	1370.46
		1928	1369.41
		1929	1368.44
		1930	1366.9
		1931	1369.05
		1932	1370.43
		1933	1376.12
		1934	1374.75
		1935	1374.44
		1936	1377.01
		1937	1374.92
		1938	1372.26
		1939	1369.84
		1940	1376.08
		1941	1377.81
		1942	1377.78
		1943	1376.86
		1944	1380.25
		1945	1380.17
		1946	1379.06
		1947	1381.32
		1948	1372.72
		1949	1372.36
		1950	1372.05
		1951	1373.64
		1952	1375.72
		1953	1372.52
		1954	1371.54
		1955	1370.53
		1956	1373.63
		1957	1370.11
		1958	1369.41
		1959	1370.95
		1960	1372.08
		1961	1370.15
		1962	1372.5
		1963	1372.44
		1964	1371.55
		1965	1372.53
		1966	1375.47
		1967	1375.06
		1968	1372.06
		1969	1368.44
		1970	1368.76
		1971	1369.25
		1972	1366.19
		1973	1365.54
		1974	1364.72
		1975	1366.94
		1976	1366.47
		1977	1369.1
		1978	1368.16
		1979	1367.13
		1980	1367.58
		1981	1370.25
		1982	1369.92
		1983	1368.11
		1984	1368.2
		1985	1370.65
		1986	1368.29
		1987	1369.34
		1988	1370.17
		1989	1374.69
		1990	1373.42
		1991	1375.11
		1992	1380.6
		1993	1375.95
		1994	1372.64
		1995	1373.14
		1996	1371.24
		1997	1372.45
		1998	1373.81
		1999	1374.9
[truncated: 4,001 more rows]

## Sheet: Fig 2b
q [nm-1]	I(q) [a.u.]
0	601.326
0.00332	601.196
0.00664	600.885
0.00996	600.366
0.01328	599.64
0.0166	598.708
0.01991	597.572
0.02323	596.233
0.02655	594.694
0.02987	592.957
0.03319	591.025
0.03651	588.901
0.03983	586.587
0.04315	584.087
0.04647	581.406
0.04979	578.546
0.05311	575.513
0.05643	572.311
0.05974	568.944
0.06306	565.417
0.06638	561.736
0.0697	557.906
0.07302	553.931
0.07634	549.819
0.07966	545.574
0.08298	541.203
0.0863	536.711
0.08962	532.104
0.09294	527.39
0.0957	523.386
0.09846	519.315
0.10123	515.181
0.10399	510.987
0.10675	506.737
0.10952	502.433
0.11228	498.082
0.11504	493.685
0.1178	489.247
0.12057	484.771
0.12333	480.26
0.12609	475.717
0.12886	471.149
0.13162	466.556
0.13438	461.943
0.13715	457.314
0.13991	452.67
0.14267	448.015
0.14544	443.354
0.1482	438.689
0.15096	434.023
0.15373	429.359
0.15649	424.7
0.15925	420.048
0.16202	415.407
0.16478	410.781
0.16754	406.17
0.1703	401.577
0.17307	397.004
0.17583	392.455
0.17859	387.932
0.18136	383.436
0.18412	378.97
0.18688	374.536
0.18965	370.132
0.19241	365.766
0.19517	361.437
0.19794	357.145
0.2007	352.894
0.20346	348.683
0.20623	344.513
0.20899	340.388
0.21175	336.307
0.21452	332.272
0.21728	328.283
0.22004	324.342
0.22281	320.446
0.22557	316.601
0.22833	312.804
0.23109	309.056
0.23386	305.358
0.23662	301.709
0.23938	298.111
0.24215	294.563
0.24491	291.065
0.24767	287.618
0.25044	284.22
0.2532	280.872
0.25596	277.574
0.25873	274.326
0.26149	271.127
0.26425	267.976
0.26702	264.874
0.26978	261.819
0.27254	258.812
0.27531	255.852
0.27807	252.939
0.28083	250.07
0.28359	247.247
0.28636	244.467
0.28912	241.732
0.29188	239.039
0.29465	236.389
0.29741	233.78
0.30017	231.21
0.30294	228.682
0.3057	226.192
0.30846	223.741
0.31123	221.327
0.31399	218.95
0.31675	216.607
0.31952	214.301
0.32228	212.029
0.32504	209.79
0.32781	207.584
0.33057	205.411
0.33333	203.267
0.3361	201.155
0.33886	199.073
0.34162	197.019
0.34438	194.994
0.34715	192.997
0.34991	191.026
0.35267	189.083
0.35544	187.165
0.3582	185.272
0.36096	183.404
0.36373	181.559
0.36649	179.738
0.36925	177.942
0.37202	176.168
0.37478	174.416
0.37754	172.682
0.38031	170.973
0.38307	169.284
0.38583	167.616
0.3886	165.967
0.39136	164.339
0.39412	162.729
0.39689	161.139
0.39965	159.567
0.40241	158.015
0.40517	156.48
0.40794	154.964
0.4107	153.465
0.41346	151.983
0.41623	150.519
0.41899	149.073
0.42175	147.643
0.42452	146.231
0.42728	144.835
0.43004	143.455
0.43281	142.092
0.43557	140.745
0.43833	139.414
0.4411	138.099
0.44386	136.8
0.44662	135.517
0.44939	134.25
0.45215	132.998
0.45491	131.761
0.45767	130.54
0.46044	129.334
0.4632	128.143
0.46596	126.967
0.46873	125.806
0.47149	124.659
0.47425	123.527
0.47702	122.41
0.47978	121.307
0.48254	120.218
0.48531	119.144
0.48807	118.083
0.49083	117.036
0.4936	116.003
0.49636	114.983
0.49912	113.977
0.50189	112.984
0.50465	112.004
0.50741	111.037
0.51018	110.083
0.51294	109.141
0.5157	108.211
0.51846	107.294
0.52123	106.389
0.52399	105.495
0.52675	104.613
0.52952	103.743
0.53228	102.884
0.53504	102.035
0.53781	101.198
0.54057	100.37
0.54333	99.5539
0.5461	98.7475
0.54886	97.951
0.55162	97.1642
0.55439	96.3869
0.55715	95.6198
0.55991	94.861
0.56268	94.1101
0.56544	93.3691
0.5682	92.6365
0.57097	91.9119
0.57373	91.1956
0.57649	90.4873
0.57925	89.7868
0.58202	89.0937
0.58478	88.4081
0.58754	87.7294
0.59031	87.0579
0.59307	86.3933
0.59583	85.7355
0.5986	85.0841
0.60136	84.4391
0.60412	83.8001
0.60689	83.1676
0.60965	82.541
0.61241	81.9202
0.61518	81.3052
0.61794	80.6958
0.6207	80.0919
0.62347	79.4933
0.62623	78.9003
0.62899	78.3125
0.63175	77.7298
0.63452	77.1521
0.63728	76.5795
0.64004	76.012
0.64281	75.4493
0.64557	74.8915
0.64833	74.3385
0.6511	73.7902
0.65386	73.2466
0.65662	72.7079
0.65939	72.1738
0.66215	71.6443
0.66491	71.1195
0.66768	70.599
0.67044	70.0835
0.6732	69.5724
0.67597	69.0659
0.67873	68.564
0.68149	68.0667
0.68426	67.5738
0.68702	67.0856
0.68978	66.602
0.69254	66.1229
0.69531	65.6484
0.69807	65.1783
0.70083	64.7129
0.7036	64.2521
0.70636	63.7959
0.70912	63.3442
0.71189	62.8971
0.71465	62.4544
0.71741	62.0164
0.72018	61.583
0.72294	61.1541
0.7257	60.7297
0.72847	60.3097
0.73123	59.8941
0.73399	59.4831
0.73676	59.0763
0.73952	58.6758
0.74228	58.2791
0.74504	57.8836
0.74781	57.4987
0.75057	57.1098
0.75333	56.73
0.7561	56.3542
0.75886	55.9825
0.76162	55.615
0.76439	55.2513
0.76715	54.8918
0.76991	54.5364
0.77268	54.1848
0.77544	53.8371
0.7782	53.4931
0.78097	53.153
0.78373	52.8166
0.78649	52.4838
0.78926	52.1546
0.79202	51.8289
0.79478	51.5065
0.79755	51.1875
0.80031	50.8719
0.80307	50.5595
0.80583	50.2503
0.8086	49.944
0.81136	49.6406
0.81412	49.3403
0.81689	49.0428
0.81965	48.7483
0.82241	48.4561
0.82518	48.1668
0.82794	47.8799
0.8307	47.5956
0.83347	47.3137
0.83623	47.0343
0.83899	46.7569
0.84176	46.4819
0.84452	46.2091
0.84728	45.9384
0.85005	45.6698
0.85281	45.4032
0.85557	45.1385
0.85834	44.8757
0.8611	44.6148
0.86386	44.3557
0.86662	44.0986
0.86939	43.843
0.87215	43.589
0.87491	43.3368
0.87768	43.0863
0.88044	42.8374
0.8832	42.59
0.88597	42.3443
0.88873	42.1001
0.89149	41.8573
0.89426	41.6163
0.89702	41.3765
0.89978	41.1384
0.90255	40.9017
0.90531	40.6665
0.90807	40.4328
0.91084	40.2005
0.9136	39.9698
0.91636	39.7405
0.91912	39.5128
0.92189	39.2864
0.92465	39.0615
0.92741	38.8384
0.93018	38.6163
0.93294	38.3971
0.9357	38.1775
0.93847	37.9603
0.94123	37.7447
0.94399	37.5307
0.94676	37.3182
0.94952	37.1074
0.95228	36.8981
0.95505	36.6904
0.95781	36.4844
0.96057	36.2799
0.96334	36.0772
0.9661	35.8761
0.96886	35.6767
0.97163	35.4789
0.97439	35.2828
0.97715	35.0884
0.97991	34.8958
0.98268	34.7048
0.98544	34.5154
0.9882	34.3278
0.99097	34.1422
0.99373	33.9578
0.99649	33.7751
0.99926	33.5944
1.00202	33.4151
1.00478	33.2379
1.00755	33.0616
1.01031	32.8876
1.01307	32.7153
1.01584	32.5439
1.0186	32.3748
1.02136	32.2072
1.02412	32.0413
1.02689	31.8763
1.02965	31.7134
1.03241	31.552
1.03518	31.3915
1.03794	31.2331
1.0407	31.0761
1.04347	30.92
1.04623	30.7657
1.04899	30.6128
1.05176	30.4608
1.05452	30.3105
1.05728	30.1615
1.06005	30.0132
1.06281	29.8667
1.06557	29.7213
1.06834	29.5765
1.0711	29.4333
1.07386	29.2913
1.07663	29.1498
1.07939	29.0098
1.08215	28.8708
1.08491	28.7328
1.08768	28.5952
1.09044	28.459
1.0932	28.3236
1.09597	28.1886
1.09873	28.0549
1.10149	27.922
1.10426	27.7893
1.10702	27.6576
1.10978	27.5289
1.11255	27.3982
1.11531	27.2676
1.11807	27.1392
1.12084	27.0123
1.1236	26.8849
1.12636	26.7566
1.12913	26.6305
1.13189	26.5052
1.13465	26.3804
1.13742	26.2557
1.14018	26.1321
1.14294	26.0089
1.1457	25.8863
1.14847	25.7638
1.15123	25.6422
1.15399	25.5212
1.15676	25.4003
1.15952	25.2804
1.16228	25.161
1.16505	25.0416
1.16781	24.9233
1.17057	24.8055
1.17334	24.6878
1.1761	24.571
1.17886	24.4548
1.18163	24.3388
1.18439	24.2236
1.18715	24.1091
1.18992	23.9948
1.19268	23.8813
1.19544	23.7685
1.1982	23.6562
1.20097	23.5441
1.20373	23.433
1.20649	23.3225
1.20926	23.2123
1.21202	23.103
1.21478	22.9944
1.21755	22.886
1.22031	22.7786
1.22307	22.6718
1.22584	22.5653
1.2286	22.4598
1.23136	22.355
1.23413	22.2504
1.23689	22.1468
1.23965	22.044
1.24242	21.9415
1.24518	21.8398
1.24794	21.7388
1.25071	21.6382
1.25347	21.5386
1.25623	21.4396
1.25899	21.3412
1.26176	21.2432
1.26452	21.1462
1.26728	21.0497
1.27005	20.9536
1.27281	20.8584
1.27557	20.7638
1.27834	20.6695
1.2811	20.5762
1.28386	20.4834
1.28663	20.3909
1.28939	20.2994
1.29215	20.2083
1.29492	20.1175
1.29768	20.0275
1.30044	19.9384
1.30321	19.849
1.30597	19.7614
1.30873	19.6729
1.3115	19.5853
1.31426	19.4985
1.31702	19.4122
1.31978	19.3263
1.32255	19.2406
1.32531	19.1556
1.32807	19.0711
1.33084	18.9866
1.3336	18.903
1.33636	18.8197
1.33913	18.7365
1.34189	18.654
1.34465	18.5719
1.34742	18.4899
1.35018	18.4085
1.35294	18.3275
1.35571	18.2465
1.35847	18.1662
1.36123	18.0862
1.364	18.0063
1.36676	17.9273
1.36952	17.8481
1.37228	17.7695
1.37505	17.6909
1.37781	17.613
1.38057	17.5353
1.38334	17.4578
1.3861	17.3807
1.38886	17.3041
1.39163	17.2274
1.39439	17.1515
1.39715	17.0758
1.39992	17.0001
1.40268	16.9251
1.40544	16.8504
1.40821	16.7758
1.41097	16.7017
1.41373	16.6281
1.4165	16.5545
1.41926	16.4816
1.42202	16.409
1.42479	16.3365
1.42755	16.2647
1.43031	16.1932
1.43307	16.1222
1.43584	16.0512
1.4386	15.9809
1.44136	15.9111
1.44413	15.8413
1.44689	15.7723
1.44965	15.7036
1.45242	15.6352
1.45518	15.5674
1.45794	15.5
1.46071	15.4329
1.46347	15.3664
1.46623	15.3003
1.469	15.2344
1.47176	15.1692
1.47452	15.1044
1.47729	15.0397
1.48005	14.9781
1.48281	14.9141
1.48557	14.8504
1.48834	14.7868
1.4911	14.7256
1.49386	14.6647
1.49663	14.6054
1.49939	14.5419
1.50215	14.4821
1.50492	14.4224
1.50768	14.3633
1.51044	14.3046
1.51321	14.2461
1.51597	14.1882
1.51873	14.1308
1.5215	14.0736
1.52426	14.017
1.52702	13.9608
1.52979	13.9048
1.53255	13.8494
1.53531	13.7944
1.53808	13.7396
1.54084	13.6854
1.5436	13.6315
1.54636	13.578
1.54913	13.5246
1.55189	13.4719
1.55465	13.4194
1.55742	13.367
1.56018	13.3152
1.56294	13.2637
1.56571	13.2123
1.56847	13.1614
1.57123	13.1107
1.574	13.0602
1.57676	13.0101
1.57952	12.9603
1.58229	12.9104
1.58505	12.8611
1.58781	12.812
1.59058	12.7629
1.59334	12.7142
1.5961	12.6657
1.59887	12.6173
1.60163	12.5692
1.60439	12.5213
1.60715	12.4736
1.60992	12.4262
1.61268	12.3785
1.61544	12.3316
1.61821	12.2842
1.62097	12.2374
1.62373	12.1908
1.6265	12.1441
1.62926	12.0977
1.63202	12.0515
1.63479	12.0052
1.63755	11.9593
1.64031	11.9135
1.64308	11.8678
1.64584	11.8223
1.6486	11.7769
1.65137	11.7316
1.65413	11.6865
1.65689	11.6416
1.65965	11.5969
1.66242	11.5521
1.66518	11.5076
1.66794	11.4632
1.67071	11.4195
1.67347	11.375
1.67623	11.3312
1.679	11.2878
1.68176	11.2437
1.68452	11.2005
1.68729	11.1572
1.69005	11.1142
1.69281	11.0714
1.69558	11.0285
1.69834	10.9861
1.7011	10.9438
1.70387	10.9016
1.70663	10.8597
1.70939	10.8179
1.71216	10.7762
1.71492	10.7349
1.71768	10.6938
1.72044	10.6529
1.72321	10.612
1.72597	10.5715
1.72873	10.5312
1.7315	10.4909
1.73426	10.4512
1.73702	10.4113
1.73979	10.3719
1.74255	10.3325
1.74531	10.2934
1.74808	10.2545
1.75084	10.2158
1.7536	10.1775
1.75637	10.1391
1.75913	10.1011
1.76189	10.0634
1.76466	10.0256
1.76742	9.98829
1.77018	9.95127
1.77295	9.91408
1.77571	9.87735
1.77847	9.8408
1.78123	9.80446
1.784	9.76817
1.78676	9.73223
1.78952	9.69648
1.79229	9.6608
1.79505	9.62542
1.79781	9.59024
1.80058	9.55514
1.80334	9.52026
1.8061	9.48558
1.80887	9.45099
1.81163	9.41666
1.81439	9.3825
1.81716	9.34839
1.81992	9.31457
1.82268	9.28092
1.82545	9.24727
1.82821	9.21391
1.83097	9.18068
1.83373	9.14761
1.8365	9.11452
1.83926	9.0817
1.84202	9.04899
1.84479	9.01625
1.84755	8.98362
1.85031	8.95355
1.85308	8.92055
1.85584	8.88817
1.8586	8.85559
1.86137	8.82327
1.86413	8.79231
1.86689	8.76114
1.86966	8.73073
1.87242	8.69894
1.87518	8.6667
1.87795	8.63583
1.88071	8.60506
1.88347	8.57438
1.88624	8.54369
1.889	8.51323
1.89176	8.48286
1.89452	8.45261
1.89729	8.42239
1.90005	8.39235
1.90281	8.36246
1.90558	8.33257
1.90834	8.30294
1.9111	8.27342
1.91387	8.24391
1.91663	8.21464
1.91939	8.1855
1.92216	8.1564
1.92492	8.12754
1.92768	8.09876
1.93045	8.07001
1.93321	8.04158
1.93597	8.01314
1.93874	7.9848
1.9415	7.95671
1.94426	7.92874
1.94702	7.90089
1.94979	7.87307
1.95255	7.84553
1.95531	7.8181
1.95808	7.79065
1.96084	7.76351
1.9636	7.73647
1.96637	7.70947
1.96913	7.6827
1.97189	7.65607
1.97466	7.62947
1.97742	7.60308
1.98018	7.57679
1.98295	7.55065
1.98571	7.52461
1.98847	7.49897
1.99124	7.47294
1.994	7.44734
1.99676	7.42186
1.99953	7.39642
2.00229	7.37115
2.00505	7.34603
2.00781	7.32107
2.01058	7.29602
2.01334	7.27121
2.0161	7.24654
2.01887	7.22192
2.02163	7.19742
2.02439	7.17304
2.02716	7.14868
2.02992	7.12451
2.03268	7.10043
2.03545	7.07636
2.03821	7.05241
2.04097	7.02891
2.04374	7.00489
2.0465	6.98111
2.04926	6.95768
2.05203	6.93444
2.05479	6.91063
2.05755	6.88739
2.06032	6.86408
2.06308	6.84094
2.06584	6.81782
2.0686	6.7948
2.07137	6.77174
2.07413	6.74885
2.07689	6.72602
2.07966	6.70317
2.08242	6.68052
2.08518	6.65784
2.08795	6.63518
2.09071	6.61267
2.09347	6.59021
2.09624	6.56774
2.099	6.54542
2.10176	6.52313
2.10453	6.50081
2.10729	6.47875
2.11005	6.45661
2.11282	6.43472
2.11558	6.41256
2.11834	6.39069
2.1211	6.36888
2.12387	6.34704
2.12663	6.32535
2.12939	6.30374
2.13216	6.28212
2.13492	6.26063
2.13768	6.23931
2.14045	6.21782
2.14321	6.1967
2.14597	6.17544
2.14874	6.15428
2.1515	6.13329
2.15426	6.11238
2.15703	6.09148
2.15979	6.07073
2.16255	6.05007
2.16532	6.02945
2.16808	6.00899
2.17084	5.98861
2.17361	5.96826
2.17637	5.94811
2.17913	5.92805
2.18189	5.9081
2.18466	5.88813
2.18742	5.86839
2.19018	5.84873
2.19295	5.82914
2.19571	5.80969
2.19847	5.79037
2.20124	5.77108
2.204	5.75195
2.20676	5.73292
2.20953	5.71393
2.21229	5.69509
2.21505	5.67633
2.21782	5.65748
2.22058	5.64112
2.22334	5.62199
2.22611	5.60302
2.22887	5.58487
2.23163	5.56644
2.23439	5.5485
2.23716	5.53109
2.23992	5.51372
2.24268	5.49651
2.24545	5.47999
2.24821	5.46051
2.25097	5.44344
2.25374	5.42636
2.2565	5.40937
2.25926	5.39246
2.26203	5.37557
2.26479	5.35883
2.26755	5.34216
2.27032	5.32551
2.27308	5.30903
2.27584	5.2926
2.27861	5.27619
2.28137	5.25995
2.28413	5.24374
2.2869	5.2276
2.28966	5.21158
2.29242	5.19562
2.29518	5.17973
2.29795	5.16387
2.30071	5.14814
2.30347	5.13246
2.30624	5.1168
2.309	5.10125
2.31176	5.08574
2.31453	5.07027
2.31729	5.0549
2.32005	5.03957
2.32282	5.02431
2.32558	5.00901
2.32834	4.99387
2.33111	4.97868
2.33387	4.96364
2.33663	4.94861
2.3394	4.93359
2.34216	4.91869
2.34492	4.90382
2.34769	4.88894
2.35045	4.87415
2.35321	4.8596
2.35597	4.84476
2.35874	4.83009
2.3615	4.81567
2.36426	4.80094
2.36703	4.78642
2.36979	4.77199
2.37255	4.75758
2.37532	4.7432
2.37808	4.72889
2.38084	4.71466
2.38361	4.70041
2.38637	4.68625
2.38913	4.67218
2.3919	4.65809
2.39466	4.64414
2.39742	4.63019
2.40019	4.61628
2.40295	4.60245
2.40571	4.58868
2.40847	4.57496
2.41124	4.5612
2.414	4.54791
2.41676	4.53423
2.41953	4.52061
2.42229	4.5074
2.42505	4.49427
2.42782	4.48063
2.43058	4.46751
2.43334	4.45442
2.43611	4.44133
2.43887	4.42835
2.44163	4.41543
2.4444	4.40254
2.44716	4.38975
2.44992	4.37704
2.45269	4.36434
2.45545	4.35178
2.45821	4.33928
2.46098	4.32679
2.46374	4.31442
2.4665	4.30213
2.46926	4.2899
2.47203	4.27769
2.47479	4.26558
2.47755	4.25366
2.48032	4.24155
2.48308	4.22967
2.48584	4.218
2.48861	4.20602
2.49137	4.19433
2.49413	4.18268
2.4969	4.17107
2.49966	4.15953
2.50242	4.14807
2.50519	4.13664
2.50795	4.12524
2.51071	4.11399
2.51348	4.10269
2.51624	4.0915
2.519	4.08035
2.52177	4.06923
2.52453	4.05818
2.52729	4.04718
2.53005	4.03624
2.53282	4.02531
2.53558	4.01443
2.53834	4.00362
2.54111	3.99284
2.54387	3.98207
2.54663	3.97137
2.5494	3.96068
2.55216	3.95005
2.55492	3.93948
2.55769	3.9289
2.56045	3.91841
2.56321	3.90793
2.56598	3.89744
2.56874	3.88704
2.5715	3.87666
2.57427	3.86626
2.57703	3.85592
2.57979	3.84562
2.58255	3.8353
2.58532	3.82495
2.58808	3.81458
2.59084	3.8063
2.59361	3.79542
2.59637	3.78478
2.59913	3.77474
2.6019	3.76446
2.60466	3.7542
2.60742	3.7444
2.61019	3.73478
2.61295	3.72523
2.61571	3.71539
2.61848	3.70625
2.62124	3.69604
2.624	3.68537
2.62677	3.67586
2.62953	3.66631
2.63229	3.65678
2.63506	3.64725
2.63782	3.63778
2.64058	3.62834
2.64334	3.61893
2.64611	3.60953
2.64887	3.60021
2.65163	3.59094
2.6544	3.58169
2.65716	3.57253
2.65992	3.56341
2.66269	3.5543
2.66545	3.54531
2.66821	3.53633
2.67098	3.52738
2.67374	3.51854
2.6765	3.50973
2.67927	3.50095
2.68203	3.49228
2.68479	3.48362
2.68756	3.47501
2.69032	3.46648
2.69308	3.45799
2.69584	3.4496
2.69861	3.44117
2.70137	3.43291
2.70413	3.42462
2.7069	3.41639
2.70966	3.40827
2.71242	3.40015
2.71519	3.39207
2.71795	3.38408
2.72071	3.37614
2.72348	3.36817
2.72624	3.36039
2.729	3.35255
2.73177	3.34483
2.73453	3.33726
2.73729	3.32944
2.74006	3.32182
2.74282	3.31425
2.74558	3.30673
2.74835	3.29921
2.75111	3.29183
2.75387	3.28436
2.75663	3.27702
2.7594	3.26965
2.76216	3.26234
2.76492	3.25508
2.76769	3.24783
2.77045	3.24064
2.77321	3.23349
2.77598	3.22633
2.77874	3.21918
2.7815	3.21205
2.78427	3.20531
2.78703	3.19803
2.78979	3.19099
2.79256	3.18396
2.79532	3.17715
2.79808	3.17032
2.80085	3.1631
2.80361	3.15628
2.80637	3.14945
2.80914	3.14259
2.8119	3.13577
2.81466	3.12896
2.81742	3.12218
2.82019	3.11541
2.82295	3.10864
2.82571	3.10197
2.82848	3.09518
2.83124	3.08853
2.834	3.08184
2.83677	3.07518
2.83953	3.06856
2.84229	3.06195
2.84506	3.05533
2.84782	3.04886
2.85058	3.04226
2.85335	3.03568
2.85611	3.02926
2.85887	3.02291
2.86164	3.01629
2.8644	3.0099
2.86716	3.00352
2.86992	2.99715
2.87269	2.9908
2.87545	2.9845
2.87821	2.97822
2.88098	2.97202
2.88374	2.96575
2.8865	2.95961
2.88927	2.9534
2.89203	2.94731
2.89479	2.94124
2.89756	2.93518
2.90032	2.92922
2.90308	2.92321
2.90585	2.9173
2.90861	2.91139
2.91137	2.90554
2.91414	2.89971
2.9169	2.89394
2.91966	2.88819
2.92243	2.8825
2.92519	2.87683
2.92795	2.87121
2.93071	2.86564
2.93348	2.86009
2.93624	2.8546
2.939	2.84916
2.94177	2.84371
2.94453	2.83832
2.94729	2.83295
2.95006	2.82759
2.95282	2.82226
2.95558	2.81692
2.95835	2.81157
2.96111	2.80805
2.96387	2.80231
2.96664	2.79679
2.9694	2.79188
2.97216	2.78661
2.97493	2.78139
2.97769	2.77627
2.98045	2.77155
2.98322	2.76687
2.98598	2.76226
2.98874	2.7573
2.9915	2.75291
2.99427	2.74874
2.99703	2.74233
2.99979	2.73775
3.00256	2.73313
3.00532	2.72851
3.00808	2.72387
3.01085	2.71923
3.01361	2.71462
3.01637	2.71001
3.01914	2.70537
3.0219	2.7008
3.02466	2.6962
3.02743	2.6916
3.03019	2.68705
3.03295	2.68252
3.03572	2.67795
3.03848	2.67343
3.04124	2.66891
3.044	2.6644
3.04677	2.65989
3.04953	2.6554
3.05229	2.65089
3.05506	2.64644
3.05782	2.64193
3.06058	2.63747
3.06335	2.63298
3.06611	2.6286
3.06887	2.6241
3.07164	2.61963
3.0744	2.61525
3.07716	2.61077
3.07993	2.60635
3.08269	2.60195
3.08545	2.59754
3.08822	2.59313
3.09098	2.58876
3.09374	2.58436
3.09651	2.58009
3.09927	2.57566
3.10203	2.5713
3.10479	2.56702
3.10756	2.56282
3.11032	2.55838
3.11308	2.55412
3.11585	2.54985
3.11861	2.54562
3.12137	2.54139
3.12414	2.53719
3.1269	2.53299
3.12966	2.52888
3.13243	2.52469
3.13519	2.5206
3.13795	2.5165
3.14072	2.51242
3.14348	2.5084
3.14624	2.50439
3.14901	2.50037
3.15177	2.49639
3.15453	2.49279
3.15729	2.4887
3.16006	2.48476
3.16282	2.48087
3.16558	2.4771
3.16835	2.47341
3.17111	2.46975
3.17387	2.4658
3.17664	2.46219
3.1794	2.45858
3.18216	2.45498
3.18493	2.45139
3.18769	2.44787
3.19045	2.44432
3.19322	2.44084
3.19598	2.43739
3.19874	2.43397
3.20151	2.43057
3.20427	2.42725
3.20703	2.42388
3.2098	2.42057
3.21256	2.41731
3.21532	2.41405
3.21808	2.41081
3.22085	2.40769
3.22361	2.40447
3.22637	2.4013
3.22914	2.39818
3.2319	2.39521
3.23466	2.39199
3.23743	2.38893
3.24019	2.38588
3.24295	2.38286
3.24572	2.37986
3.24848	2.37685
3.25124	2.37385
3.25401	2.3709
3.25677	2.36792
3.25953	2.365
3.2623	2.36202
3.26506	2.35914
3.26782	2.3562
3.27059	2.35327
3.27335	2.35038
3.27611	2.34747
3.27887	2.34462
3.28164	2.34166
3.2844	2.33878
3.28716	2.33588
3.28993	2.33299
3.29269	2.33008
3.29545	2.3272
3.29822	2.3243
3.30098	2.32143
3.30374	2.31852
3.30651	2.31563
3.30927	2.31272
3.31203	2.30981
3.3148	2.30688
3.31756	2.30396
3.32032	2.30101
3.32309	2.29802
3.32585	2.295
3.32861	2.292
3.33137	2.29047
3.33414	2.28703
3.3369	2.28379
3.33966	2.28083
3.34243	2.27777
3.34519	2.27482
3.34795	2.27178
3.35072	2.26883
3.35348	2.26605
3.35624	2.26333
3.35901	2.2606
3.36177	2.25755
3.36453	2.25496
3.3673	2.25252
3.37006	2.24933
3.37282	2.24564
3.37559	2.24295
3.37835	2.24019
3.38111	2.23742
3.38388	2.23464
3.38664	2.23187
3.3894	2.2291
3.39216	2.22634
3.39493	2.22357
3.39769	2.22083
3.40045	2.21813
3.40322	2.2154
3.40598	2.21272
3.40874	2.21008
3.41151	2.2074
3.41427	2.2048
3.41703	2.20218
3.4198	2.19958
3.42256	2.19704
3.42532	2.1945
3.42809	2.19202
3.43085	2.18949
3.43361	2.18702
3.43638	2.18455
3.43914	2.18215
3.4419	2.17972
3.44467	2.17734
3.44743	2.17504
3.45019	2.17265
3.45295	2.17033
3.45572	2.16803
3.45848	2.16578
3.46124	2.16352
3.46401	2.16127
3.46677	2.15908
3.46953	2.1569
3.4723	2.1547
3.47506	2.15255
3.47782	2.15043
3.48059	2.14841
3.48335	2.1462
3.48611	2.14412
3.48888	2.14204
3.49164	2.14
3.4944	2.13796
3.49717	2.13591
3.49993	2.1339
3.50269	2.13194
3.50545	2.1299
3.50822	2.12791
3.51098	2.12594
3.51374	2.12398
3.51651	2.12201
3.51927	2.12004
3.52203	2.11807
3.5248	2.11609
3.52756	2.11434
3.53032	2.11229
3.53309	2.11035
3.53585	2.10838
3.53861	2.10651
3.54138	2.1046
3.54414	2.10279
3.5469	2.10073
3.54967	2.09881
3.55243	2.09692
3.55519	2.09503
3.55796	2.09312
3.56072	2.0912
3.56348	2.08929
3.56624	2.08738
3.56901	2.0855
3.57177	2.08356
3.57453	2.08165
3.5773	2.07977
3.58006	2.07784
3.58282	2.07592
3.58559	2.074
3.58835	2.0721
3.59111	2.07031
3.59388	2.0683
3.59664	2.06639
3.5994	2.06449
3.60217	2.06261
3.60493	2.06082
3.60769	2.05882
3.61046	2.05695
3.61322	2.05508
3.61598	2.05321
3.61874	2.05136
3.62151	2.04948
3.62427	2.04768
3.62703	2.0458
3.6298	2.04396
3.63256	2.04216
3.63532	2.04032
3.63809	2.03853
3.64085	2.03674
3.64361	2.035
3.64638	2.03318
3.64914	2.03143
3.6519	2.02971
3.65467	2.02794
3.65743	2.02624
3.66019	2.02452
3.66296	2.02284
3.66572	2.02117
3.66848	2.01949
3.67125	2.01785
3.67401	2.01621
3.67677	2.01459
3.67953	2.01299
3.6823	2.01138
3.68506	2.00979
3.68782	2.0082
3.69059	2.0066
3.69335	2.005
3.69611	2.00337
3.69888	2.00189
3.70164	2.0015
3.7044	1.9996
3.70717	1.99787
3.70993	1.9962
3.71269	1.9949
3.71546	1.99337
3.71822	1.99187
3.72098	1.99038
3.72375	1.989
3.72651	1.9877
3.72927	1.98645
3.73204	1.9852
3.7348	1.98367
3.73756	1.98254
3.74032	1.98147
3.74309	1.98057
3.74585	1.97791
3.74861	1.97671
3.75138	1.9755
3.75414	1.97424
3.7569	1.97297
3.75967	1.97168
3.76243	1.97038
3.76519	1.96908
3.76796	1.96777
3.77072	1.96647
3.77348	1.96515
3.77625	1.96384
3.77901	1.96252
3.78177	1.96122
3.78454	1.9599
3.7873	1.95861
3.79006	1.95727
3.79282	1.95598
3.79559	1.95463
3.79835	1.95331
3.80111	1.95198
3.80388	1.95064
3.80664	1.94931
3.8094	1.94802
3.81217	1.94663
3.81493	1.94526
3.81769	1.94393
3.82046	1.94262
3.82322	1.94119
3.82598	1.93984
3.82875	1.93846
3.83151	1.93712
3.83427	1.93571
3.83704	1.9343
3.8398	1.933
3.84256	1.93158
3.84533	1.93016
3.84809	1.92878
3.85085	1.9274
3.85361	1.92609
3.85638	1.92459
3.85914	1.92322
3.8619	1.92181
3.86467	1.9204
3.86743	1.91903
3.87019	1.91762
3.87296	1.91623
3.87572	1.91481
3.87848	1.91345
3.88125	1.91204
3.88401	1.91066
3.88677	1.90927
3.88954	1.90789
3.8923	1.90648
3.89506	1.90505
3.89783	1.90392
3.90059	1.90242
3.90335	1.90104
3.90611	1.89966
3.90888	1.89829
3.91164	1.89698
3.9144	1.89562
3.91717	1.89438
3.91993	1.89304
3.92269	1.8916
3.92546	1.8903
3.92822	1.88901
3.93098	1.88771
3.93375	1.8864
3.93651	1.88511
3.93927	1.88381
3.94204	1.88254
3.9448	1.88125
3.94756	1.88
3.95033	1.8787
3.95309	1.87746
3.95585	1.87621
3.95862	1.87494
3.96138	1.87367
3.96414	1.87251
3.9669	1.87124
3.96967	1.86999
3.97243	1.86878
3.97519	1.86757
3.97796	1.86641
3.98072	1.86511
3.98348	1.8639
3.98625	1.86269
3.98901	1.86148
3.99177	1.86027
3.99454	1.85905
3.9973	1.85787
4.00006	1.85666
4.00283	1.85546
4.00559	1.85428
4.00835	1.85304
4.01112	1.85186
4.01388	1.85066
4.01664	1.84947
4.01941	1.84826
4.02217	1.84707
4.02493	1.84585
4.02769	1.84465
4.03046	1.84346
4.03322	1.84225
4.03598	1.84108
4.03875	1.83985
4.04151	1.83865
4.04427	1.83746
4.04704	1.83624
4.0498	1.83503
4.05256	1.83381
4.05533	1.8326
4.05809	1.83135
4.06085	1.8301
4.06362	1.82882
4.06638	1.82749
4.06914	1.82648
4.07191	1.82608
4.07467	1.82452
4.07743	1.8231
4.08019	1.82172
4.08296	1.82068
4.08572	1.81928
4.08848	1.81809
4.09125	1.81682
4.09401	1.81557
4.09677	1.81442
4.09954	1.81327
4.1023	1.81218
4.10506	1.81108
4.10783	1.80974
4.11059	1.80873
4.11335	1.80775
4.11612	1.80691
4.11888	1.80553
4.12164	1.8036
4.12441	1.8026
4.12717	1.80153
4.12993	1.80044
4.1327	1.79933
4.13546	1.79823
4.13822	1.79713
4.14098	1.79601
4.14375	1.79491
4.14651	1.79379
4.14927	1.79269
4.15204	1.79161
4.1548	1.79052
4.15756	1.78946
4.16033	1.7884
4.16309	1.78732
4.16585	1.78628
4.16862	1.78523
4.17138	1.7842
4.17414	1.78317
4.17691	1.78215
4.17967	1.78113
4.18243	1.78014
4.1852	1.77912
4.18796	1.77812
4.19072	1.77713
4.19349	1.77619
4.19625	1.77516
4.19901	1.7742
4.20177	1.77323
4.20454	1.77226
4.2073	1.77129
4.21006	1.77044
4.21283	1.76941
4.21559	1.76846
4.21835	1.76749
4.22112	1.76656
4.22388	1.76564
4.22664	1.76475
4.22941	1.76374
4.23217	1.76283
4.23493	1.7619
4.2377	1.76095
4.24046	1.76004
4.24322	1.75911
4.24599	1.75819
4.24875	1.75724
4.25151	1.75633
4.25427	1.7554
4.25704	1.7545
4.2598	1.75354
4.26256	1.7526
4.26533	1.75163
4.26809	1.75096
4.27085	1.74988
4.27362	1.74887
4.27638	1.74796
4.27914	1.74699
4.28191	1.74605
4.28467	1.74513
4.28743	1.74418
4.2902	1.74332
4.29296	1.74247
4.29572	1.7413
4.29849	1.74039
4.30125	1.73944
4.30401	1.7385
4.30678	1.73754
4.30954	1.73659
4.3123	1.73564
4.31506	1.73468
4.31783	1.73371
4.32059	1.73276
4.32335	1.73178
4.32612	1.73083
4.32888	1.72988
4.33164	1.7289
4.33441	1.72802
4.33717	1.727
4.33993	1.72603
4.3427	1.72506
4.34546	1.72412
4.34822	1.72318
4.35099	1.72226
4.35375	1.72125
4.35651	1.72032
4.35928	1.71935
4.36204	1.71841
4.3648	1.71745
4.36756	1.71656
4.37033	1.71559
4.37309	1.71464
4.37585	1.71371
4.37862	1.71281
4.38138	1.71185
4.38414	1.71093
4.38691	1.71004
4.38967	1.70909
4.39243	1.70817
4.3952	1.70727
4.39796	1.70635
4.40072	1.70547
4.40349	1.70455
4.40625	1.70365
4.40901	1.70274
4.41178	1.70187
4.41454	1.70098
4.4173	1.70009
4.42007	1.6992
4.42283	1.69833
4.42559	1.69742
4.42835	1.69651
4.43112	1.6956
4.43388	1.69465
4.43664	1.69365
4.43941	1.6932
4.44217	1.69282
4.44493	1.69165
4.4477	1.6906
4.45046	1.6896
4.45322	1.68887
4.45599	1.68785
4.45875	1.68696
4.46151	1.68605
4.46428	1.68514
4.46704	1.68425
4.4698	1.68341
4.47257	1.68258
4.47533	1.68174
4.47809	1.68093
4.48086	1.67989
4.48362	1.67914
4.48638	1.67839
4.48914	1.67771
4.49191	1.67715
4.49467	1.67515
4.49743	1.67434
4.5002	1.67354
4.50296	1.67269
4.50572	1.67181
4.50849	1.67091
4.51125	1.67001
4.51401	1.66909
4.51678	1.66816
4.51954	1.66722
4.5223	1.66628
4.52507	1.66534
4.52783	1.66438
4.53059	1.66344
4.53336	1.66247
4.53612	1.66155
4.53888	1.66057
4.54164	1.65961
4.54441	1.65865
4.54717	1.65767
4.54993	1.6567
4.5527	1.65577
4.55546	1.65476
4.55822	1.65377
4.56099	1.65279
4.56375	1.65182
4.56651	1.65082
4.56928	1.64986
4.57204	1.64887
4.5748	1.64789
4.57757	1.64689
4.58033	1.64589
4.58309	1.64497
4.58586	1.64397
4.58862	1.64298
4.59138	1.642
4.59415	1.64103
4.59691	1.64007
4.59967	1.63912
4.60243	1.63811
4.6052	1.63715
4.60796	1.63619
4.61072	1.63524
4.61349	1.63427
4.61625	1.63332
4.61901	1.63238
4.62178	1.63142
4.62454	1.63049
4.6273	1.62955
4.63007	1.62861
4.63283	1.62768
4.63559	1.62673
4.63836	1.62587
4.64112	1.62502
4.64388	1.62404
4.64665	1.62314
4.64941	1.62222
4.65217	1.62131
4.65494	1.62043
4.6577	1.61955
4.66046	1.61867
4.66322	1.61786
4.66599	1.6171
4.66875	1.616
4.67151	1.61517
4.67428	1.61431
4.67704	1.61346
4.6798	1.6126
4.68257	1.61174
4.68533	1.6109
4.68809	1.61004
4.69086	1.60918
4.69362	1.60834
4.69638	1.60749
4.69915	1.60664
4.70191	1.6058
4.70467	1.60492
4.70744	1.60414
4.7102	1.60328
4.71296	1.60242
4.71572	1.60157
4.71849	1.60074
4.72125	1.5999
4.72401	1.59906
4.72678	1.59817
4.72954	1.59734
4.7323	1.59648
4.73507	1.59562
4.73783	1.59474
4.74059	1.5939
4.74336	1.59303
4.74612	1.59216
4.74888	1.5913
4.75165	1.59044
4.75441	1.58953
4.75717	1.58865
4.75994	1.58777
4.7627	1.58688
4.76546	1.58599
4.76823	1.58509
4.77099	1.58417
4.77375	1.58328
4.77651	1.58238
4.77928	1.58147
4.78204	1.58056
4.7848	1.57964
4.78757	1.57872
4.79033	1.5778
4.79309	1.57686
4.79586	1.57591
4.79862	1.57496
4.80138	1.57398
4.80415	1.57298
4.80691	1.57191
4.80967	1.57159
4.81244	1.57085
4.8152	1.56966
4.81796	1.56857
4.82073	1.56751
4.82349	1.56646
4.82625	1.56565
4.82901	1.56468
4.83178	1.56369
4.83454	1.56271
4.8373	1.56173
4.84007	1.56079
4.84283	1.55986
4.84559	1.55898
4.84836	1.55802
4.85112	1.55715
4.85388	1.55607
4.85665	1.55525
4.85941	1.55442
4.86217	1.55364
4.86494	1.55296
4.8677	1.55191
4.87046	1.55026
4.87323	1.54948
4.87599	1.54862
4.87875	1.54776
4.88152	1.54688
4.88428	1.54598
4.88704	1.54508
4.8898	1.54419
4.89257	1.54328
4.89533	1.54238
4.89809	1.54149
4.90086	1.54059
4.90362	1.53971
4.90638	1.5388
4.90915	1.53793
4.91191	1.53705
4.91467	1.53617
4.91744	1.5353
4.9202	1.53442
4.92296	1.53354
4.92573	1.53269
4.92849	1.53181
4.93125	1.53093
4.93402	1.53007
4.93678	1.52921
4.93954	1.52831
4.94231	1.52747
4.94507	1.5266
4.94783	1.52574
4.95059	1.52486
4.95336	1.52407
4.95612	1.52315
4.95888	1.52227
4.96165	1.52139
4.96441	1.52053
4.96717	1.51967
4.96994	1.5188
4.9727	1.51792
4.97546	1.51702
4.97823	1.51614
4.98099	1.51526
4.98375	1.51438
4.98652	1.51349
4.98928	1.5126
4.99204	1.51171
4.99481	1.51081
4.99757	1.50991
5.00033	1.509
5.00309	1.50809
5.00586	1.50716
5.00862	1.5062
5.01138	1.50547
5.01415	1.50447
5.01691	1.5035
5.01967	1.5026
5.02244	1.50165
5.0252	1.50071
5.02796	1.49978
5.03073	1.49885
5.03349	1.4979
5.03625	1.49701
5.03902	1.49619
5.04178	1.49501
5.04454	1.49409
5.04731	1.49316
5.05007	1.4922
5.05283	1.49124
5.0556	1.49027
5.05836	1.48932
5.06112	1.48835
5.06388	1.4874
5.06665	1.48643
5.06941	1.48546
5.07217	1.48449
5.07494	1.48351
5.0777	1.48261
5.08046	1.4816
5.08323	1.48062
5.08599	1.47965
5.08875	1.47869
5.09152	1.47774
5.09428	1.47678
5.09704	1.47581
5.09981	1.47482
5.10257	1.47388
5.10533	1.47292
5.1081	1.47196
5.11086	1.47103
5.11362	1.47005
5.11639	1.46909
5.11915	1.46815
5.12191	1.4672
5.12467	1.46629
5.12744	1.4653
5.1302	1.46438
5.13296	1.46343
5.13573	1.46248
5.13849	1.46155
5.14125	1.46063
5.14402	1.45969
5.14678	1.45876
5.14954	1.45783
5.15231	1.45691
5.15507	1.45598
5.15783	1.45506
5.1606	1.45415
5.16336	1.45321
5.16612	1.45229
5.16889	1.45133
5.17165	1.45038
5.17441	1.4494
5.17717	1.44835
5.17994	1.4482
5.1827	1.44728
5.18546	1.44616
5.18823	1.44511
5.19099	1.44411
5.19375	1.4431
5.19652	1.44235
5.19928	1.4413
5.20204	1.44039
5.20481	1.43948
5.20757	1.43853
5.21033	1.43759
5.2131	1.43668
5.21586	1.43579
5.21862	1.43488
5.22139	1.43394
5.22415	1.43308
5.22691	1.43205
5.22968	1.43118
5.23244	1.43033
5.2352	1.42951
5.23796	1.42873
5.24073	1.42806
5.24349	1.42618
5.24625	1.42531
5.24902	1.42446
5.25178	1.42356
5.25454	1.42264
5.25731	1.4217
5.26007	1.42077
5.26283	1.4198
5.2656	1.41884
5.26836	1.41789
5.27112	1.41691
5.27389	1.41593
5.27665	1.41496
5.27941	1.41401
5.28218	1.41302
5.28494	1.41204
5.2877	1.41106
5.29046	1.4101
5.29323	1.40909
5.29599	1.40816
5.29875	1.40715
5.30152	1.40616
5.30428	1.40518
5.30704	1.4042
5.30981	1.40323
5.31257	1.40222
5.31533	1.40125
5.3181	1.40026
5.32086	1.39928
5.32362	1.39827
5.32639	1.39735
5.32915	1.39634
5.33191	1.39537
5.33468	1.39438
5.33744	1.39342
5.3402	1.39245
5.34297	1.39149
5.34573	1.39049
5.34849	1.38953
5.35125	1.38857
5.35402	1.38763
5.35678	1.38665
5.35954	1.38568
5.36231	1.38473
5.36507	1.38378
5.36783	1.38282
5.3706	1.38187
5.37336	1.38092
5.37612	1.37995
5.37889	1.37897
5.38165	1.37823
5.38441	1.37719
5.38718	1.3762
5.38994	1.37528
5.3927	1.37433
5.39547	1.37339
5.39823	1.37246
5.40099	1.37153
5.40376	1.37062
5.40652	1.36968
5.40928	1.3688
5.41204	1.36796
5.41481	1.36684
5.41757	1.36595
5.42033	1.36505
5.4231	1.36412
5.42586	1.36319
5.42862	1.36228
5.43139	1.36134
5.43415	1.36041
5.43691	1.35949
5.43968	1.35858
5.44244	1.35762
5.4452	1.35669
5.44797	1.35579
5.45073	1.35484
5.45349	1.35391
5.45626	1.35295
5.45902	1.352
5.46178	1.35106
5.46454	1.35011
5.46731	1.34919
5.47007	1.34821
5.47283	1.34726
5.4756	1.34631
5.47836	1.34535
5.48112	1.34438
5.48389	1.34343
5.48665	1.34245
5.48941	1.34147
5.49218	1.3405
5.49494	1.33952
5.4977	1.33858
5.50047	1.33754
5.50323	1.33658
5.50599	1.33557
5.50876	1.33457
5.51152	1.33358
5.51428	1.33259
5.51705	1.33158
5.51981	1.33057
5.52257	1.32957
5.52533	1.32858
5.5281	1.32755
5.53086	1.32653
5.53362	1.32551
5.53639	1.32447
[truncated: 637 more rows]

## Sheet: Fig 2c
r [nm]	P(r)
0	0
0.102	0.3133
0.2039	0.5553
0.3059	0.7427
0.4078	0.8989
0.5098	1.049
0.6118	1.216
0.7137	1.413
0.8157	1.644
0.9176	1.903
1.02	2.177
1.122	2.448
1.224	2.7
1.325	2.919
1.427	3.098
1.529	3.238
1.631	3.344
1.733	3.425
1.835	3.49
1.937	3.547
2.039	3.6
2.141	3.653
2.243	3.704
2.345	3.754
2.447	3.8
2.549	3.841
2.651	3.879
2.753	3.913
2.855	3.946
2.957	3.977
3.059	4.007
3.161	4.037
3.263	4.064
3.365	4.088
3.467	4.108
3.569	4.124
3.671	4.136
3.773	4.145
3.875	4.15
3.976	4.153
4.078	4.153
4.18	4.15
4.282	4.145
4.384	4.138
4.486	4.129
4.588	4.118
4.69	4.106
4.792	4.092
4.894	4.077
4.996	4.061
5.098	4.044
5.2	4.025
5.302	4.006
5.404	3.984
5.506	3.962
5.608	3.939
5.71	3.915
5.812	3.891
5.914	3.865
6.016	3.839
6.118	3.812
6.22	3.784
6.322	3.756
6.424	3.726
6.525	3.696
6.627	3.664
6.729	3.633
6.831	3.6
6.933	3.566
7.035	3.532
7.137	3.496
7.239	3.459
7.341	3.422
7.443	3.384
7.545	3.346
7.647	3.308
7.749	3.27
7.851	3.233
7.953	3.196
8.055	3.159
8.157	3.122
8.259	3.086
8.361	3.049
8.463	3.013
8.565	2.976
8.667	2.94
8.769	2.903
8.871	2.867
8.973	2.832
9.075	2.797
9.176	2.763
9.278	2.729
9.38	2.697
9.482	2.665
9.584	2.634
9.686	2.605
9.788	2.576
9.89	2.547
9.992	2.519
10.09	2.49
10.2	2.461
10.3	2.432
10.4	2.403
10.5	2.373
10.6	2.343
10.71	2.313
10.81	2.284
10.91	2.255
11.01	2.226
11.11	2.198
11.22	2.17
11.32	2.143
11.42	2.115
11.52	2.088
11.62	2.06
11.73	2.033
11.83	2.004
11.93	1.976
12.03	1.947
12.13	1.918
12.24	1.889
12.34	1.86
12.44	1.832
12.54	1.805
12.64	1.778
12.75	1.752
12.85	1.726
12.95	1.701
13.05	1.675
13.15	1.649
13.25	1.623
13.36	1.597
13.46	1.571
13.56	1.545
13.66	1.52
13.76	1.496
13.87	1.472
13.97	1.449
14.07	1.426
14.17	1.403
14.27	1.381
14.38	1.36
14.48	1.34
14.58	1.32
14.68	1.302
14.78	1.284
14.89	1.267
14.99	1.25
15.09	1.232
15.19	1.215
15.29	1.197
15.4	1.18
15.5	1.162
15.6	1.145
15.7	1.128
15.8	1.111
15.91	1.094
16.01	1.077
16.11	1.059
16.21	1.04
16.31	1.022
16.42	1.003
16.52	0.9838
16.62	0.9651
16.72	0.9466
16.82	0.9284
16.93	0.9104
17.03	0.8926
17.13	0.8748
17.23	0.8572
17.33	0.8398
17.44	0.8226
17.54	0.8058
17.64	0.7894
17.74	0.7735
17.84	0.7581
17.95	0.7433
18.05	0.7289
18.15	0.715
18.25	0.7015
18.35	0.6886
18.45	0.6761
18.56	0.6641
18.66	0.6524
18.76	0.6411
18.86	0.6299
18.96	0.6188
19.07	0.6078
19.17	0.5967
19.27	0.5857
19.37	0.5748
19.47	0.5641
19.58	0.5536
19.68	0.5432
19.78	0.5328
19.88	0.5223
19.98	0.5118
20.09	0.5011
20.19	0.4905
20.29	0.4801
20.39	0.4701
20.49	0.4607
20.6	0.452
20.7	0.4438
20.8	0.4362
20.9	0.429
21	0.4218
21.11	0.4147
21.21	0.4075
21.31	0.4002
21.41	0.3928
21.51	0.3853
21.62	0.3778
21.72	0.3703
21.82	0.3627
21.92	0.3552
22.02	0.3477
22.13	0.3404
22.23	0.3333
22.33	0.3267
22.43	0.3204
22.53	0.3145
22.64	0.3088
22.74	0.3032
22.84	0.2973
22.94	0.291
23.04	0.2841
23.15	0.2766
23.25	0.2685
23.35	0.2598
23.45	0.2508
23.55	0.2414
23.65	0.2319
23.76	0.2223
23.86	0.2126
23.96	0.2029
24.06	0.1932
24.16	0.1837
24.27	0.1742
24.37	0.1649
24.47	0.1558
24.57	0.1468
24.67	0.1379
24.78	0.1289
24.88	0.1199
24.98	0.1108
25.08	0.1016
25.18	0.09214
25.29	0.08248
25.39	0.0725
25.49	0.06206
25.59	0.05107
25.69	0.03939
25.8	0.02699
25.9	0.01384
26	0

## Sheet: Fig 2d
q*Rg	(q'Rg)^2*I(q)/I(0)	q*Rg	(q'Rg)^2*I(q)/I(0)	q*Rg	(q'Rg)^2*I(q)/I(0)	q*Rg	(q'Rg)^2*I(q)/I(0)
BIOSIS ID:2LYSRR		SASDA96		SASDBC4		IM30*
0.5468	0.2756	0.13755	0.0181	0.42866	0.17636	0.24601	0.0529
0.57222	0.29652	0.14564	0.02156	0.44466	0.19206	0.26282	0.05533
0.59765	0.31654	0.15373	0.02304	0.46065	0.20205	0.27963	0.07678
0.62308	0.33693	0.16182	0.02549	0.47664	0.21069	0.29644	0.06606
0.6485	0.36831	0.16991	0.02766	0.49264	0.23488	0.31325	0.10987
0.67393	0.39557	0.178	0.0318	0.50863	0.24621	0.33006	0.10932
0.6994	0.41059	0.18609	0.03424	0.52463	0.25301	0.34687	0.10718
0.72483	0.44033	0.19418	0.03749	0.54062	0.26857	0.36368	0.11702
0.75025	0.45892	0.20227	0.03996	0.55662	0.28116	0.38049	0.16108
0.77568	0.48915	0.21036	0.04326	0.57261	0.29135	0.3973	0.13401
0.80111	0.52168	0.21846	0.04631	0.58861	0.31116	0.41411	0.1778
0.82653	0.54152	0.22655	0.05024	0.6046	0.33281	0.43093	0.20129
0.85196	0.57458	0.23464	0.05407	0.6206	0.3382	0.44774	0.2153
0.87739	0.60049	0.24273	0.05551	0.63659	0.36046	0.46455	0.20603
0.90285	0.61836	0.25082	0.06329	0.65258	0.36549	0.48136	0.23513
0.92828	0.65221	0.25891	0.06706	0.66858	0.3802	0.49817	0.25183
0.95371	0.68531	0.267	0.06838	0.68457	0.40419	0.51498	0.26393
0.97913	0.68848	0.27509	0.07062	0.70057	0.42303	0.53179	0.29009
1.00456	0.71787	0.28318	0.07769	0.71656	0.43872	0.5486	0.30173
1.02999	0.7381	0.29127	0.08281	0.73256	0.429	0.56541	0.30108
1.05541	0.76694	0.29936	0.08405	0.74855	0.47332	0.58223	0.30558
1.08084	0.79066	0.30745	0.08982	0.76455	0.47843	0.59904	0.33132
1.10631	0.82453	0.31555	0.09562	0.78054	0.48867	0.61585	0.33518
1.13174	0.83098	0.32364	0.10106	0.79654	0.51741	0.63266	0.36419
1.15716	0.86563	0.33173	0.10636	0.81253	0.53375	0.64947	0.37924
1.18259	0.8846	0.33982	0.11212	0.82852	0.53595	0.66628	0.39805
1.20802	0.89827	0.34791	0.11304	0.84452	0.55678	0.68309	0.4075
1.23344	0.91696	0.356	0.12075	0.86051	0.58196	0.6999	0.41001
1.25887	0.93317	0.36409	0.12374	0.87651	0.58553	0.71671	0.44362
1.2843	0.94307	0.37218	0.12966	0.8925	0.60848	0.73352	0.45276
1.30976	0.96622	0.38027	0.13608	0.9085	0.61357	0.75033	0.4828
1.33519	0.97794	0.38836	0.14367	0.92449	0.64351	0.76715	0.49176
1.36062	0.99307	0.39645	0.14861	0.94048	0.63234	0.78396	0.49534
1.38604	1.0276	0.40454	0.15428	0.95648	0.66069	0.80077	0.5295
1.41147	1.03532	0.41263	0.1581	0.97247	0.68171	0.81758	0.52938
1.4369	1.04942	0.42073	0.16596	0.98847	0.68988	0.83439	0.56249
1.46232	1.07254	0.42882	0.17352	1.00446	0.72004	0.8512	0.57321
1.48775	1.08222	0.43691	0.17879	1.02046	0.74028	0.86801	0.56943
1.51322	1.0954	0.445	0.18611	1.03645	0.75626	0.88482	0.595
1.53865	1.11513	0.45309	0.19292	1.05245	0.77578	0.90163	0.61463
1.56407	1.12521	0.46118	0.19886	1.06844	0.74697	0.91844	0.63101
1.5895	1.12488	0.46927	0.20854	1.08444	0.75942	0.93525	0.64293
1.61493	1.16166	0.47736	0.21301	1.10043	0.81921	0.95206	0.65866
1.64035	1.15045	0.48545	0.21607	1.11643	0.82422	0.96888	0.67578
1.66578	1.15339	0.49354	0.22059	1.13242	0.84045	0.98569	0.69761
1.69121	1.17943	0.50163	0.23123	1.14842	0.85635	1.0025	0.71141
1.71667	1.18782	0.50972	0.24074	1.16442	0.86799	1.01931	0.72497
1.7421	1.18236	0.51781	0.24622	1.18041	0.85744	1.03612	0.7383
1.76753	1.22137	0.5259	0.25691	1.1964	0.91084	1.05294	0.75353
1.79295	1.21932	0.53399	0.26058	1.2124	0.90791	1.06974	0.76552
1.81838	1.20861	0.54208	0.26689	1.22839	0.88518	1.08655	0.78471
1.84381	1.2322	0.55017	0.27464	1.24439	0.91983	1.10336	0.81763
1.86923	1.24297	0.55826	0.27751	1.26038	0.92422	1.12017	0.80879
1.89466	1.23891	0.56635	0.28798	1.27638	0.97683	1.13698	0.82534
1.92013	1.25327	0.57445	0.29499	1.29237	0.9549	1.1538	0.87114
1.94556	1.26642	0.58254	0.30188	1.30836	0.98681	1.17061	0.87597
1.97098	1.25916	0.59063	0.31046	1.32436	0.99787	1.18742	0.89912
1.99641	1.28655	0.59872	0.31956	1.34035	1.00701	1.20423	0.91598
2.02184	1.28392	0.60681	0.33196	1.35635	1.04572	1.22104	0.88861
2.04726	1.28786	0.6149	0.33312	1.37234	1.02007	1.23785	0.91208
2.07269	1.28675	0.62299	0.33981	1.38834	1.05665	1.25467	0.92172
2.09812	1.30809	0.63108	0.35202	1.40433	1.07062	1.27148	0.9752
2.12358	1.30065	0.63917	0.35261	1.42032	1.07602	1.28829	0.95545
2.14901	1.30866	0.64726	0.36757	1.43632	1.08612	1.3051	0.9863
2.17444	1.31079	0.65535	0.37673	1.45231	1.09355	1.32191	0.98017
2.19986	1.31392	0.66344	0.38243	1.46831	1.10946	1.33872	1.01364
2.22529	1.30861	0.67153	0.38651	1.4843	1.12629	1.35553	1.02949
2.25072	1.32337	0.67962	0.39211	1.5003	1.13876	1.37234	1.03915
2.27614	1.3197	0.68771	0.40287	1.51629	1.15303	1.38915	1.04726
2.30157	1.32665	0.6958	0.40595	1.53229	1.15454	1.40596	1.06984
2.32704	1.32938	0.70389	0.42281	1.54828	1.16427	1.42277	1.07839
2.35247	1.33059	0.71198	0.43133	1.56427	1.18348	1.43959	1.08538
2.37789	1.32916	0.72007	0.43062	1.58027	1.18852	1.4564	1.13052
2.40332	1.32924	0.72816	0.44767	1.59626	1.20719	1.47321	1.12778
2.42875	1.34041	0.73625	0.45778	1.61226	1.21005	1.49002	1.13401
2.45417	1.34192	0.74434	0.4538	1.62825	1.22913	1.50683	1.13366
2.4796	1.34422	0.75243	0.46486	1.64425	1.24747	1.52364	1.14968
2.50503	1.34809	0.76052	0.47335	1.66024	1.25682	1.54045	1.16902
2.53049	1.35466	0.76861	0.49277	1.67624	1.26285	1.55726	1.16802
2.55592	1.35184	0.7767	0.48846	1.69223	1.2946	1.57407	1.17048
2.58135	1.3488	0.78479	0.50934	1.70823	1.30535	1.59088	1.19226
2.60677	1.3523	0.79288	0.51849	1.72422	1.31837	1.60769	1.20241
2.6322	1.35412	0.80097	0.52491	1.74022	1.30717	1.6245	1.21497
2.65763	1.35111	0.80906	0.53151	1.75622	1.33828	1.64132	1.2362
2.68305	1.36647	0.81715	0.53877	1.77221	1.33973	1.65813	1.23847
2.70848	1.34698	0.82524	0.54751	1.7882	1.35793	1.67494	1.25932
2.73395	1.3519	0.83333	0.55233	1.8042	1.36689	1.69175	1.22806
2.75938	1.35817	0.84142	0.5615	1.82019	1.37312	1.70856	1.2435
2.7848	1.36739	0.84951	0.56396	1.83619	1.36653	1.72537	1.28866
2.81023	1.36116	0.8576	0.57879	1.85218	1.40335	1.74218	1.31838
2.83566	1.36876	0.86569	0.58215	1.86818	1.40274	1.75899	1.29063
2.86108	1.36925	0.87378	0.6027	1.88417	1.39921	1.7758	1.28519
2.88651	1.36663	0.88187	0.59962	1.90016	1.4284	1.79261	1.32716
2.91194	1.37383	0.88995	0.62274	1.91616	1.44205	1.80942	1.34202
2.93736	1.38055	0.89804	0.61652	1.93215	1.45375	1.82624	1.34579
2.96283	1.37217	0.90613	0.63038	1.94815	1.4717	1.84305	1.33591
2.98826	1.37323	0.91422	0.61162	1.96414	1.46631	1.85986	1.36629
3.01368	1.37213	0.92231	0.64228	1.98014	1.48961	1.87667	1.36198
3.03911	1.37837	0.9304	0.63417	1.99613	1.5119	1.89348	1.37671
3.06454	1.38093	0.93849	0.66889	2.01213	1.50498	1.91029	1.38058
3.08996	1.38958	0.94658	0.65625	2.02812	1.53577	1.92711	1.41455
3.11539	1.38569	0.95467	0.68316	2.04411	1.52631	1.94392	1.40039
3.14082	1.38548	0.96276	0.6776	2.06011	1.54284	1.96073	1.38763
3.16629	1.38129	0.97085	0.70515	2.0761	1.57172	1.97754	1.42373
3.19171	1.39708	0.97894	0.69727	2.0921	1.57422	1.99435	1.43339
3.21714	1.39212	0.98703	0.70723	2.10809	1.58753	2.01116	1.44014
3.24257	1.39648	0.99512	0.70427	2.12409	1.58221	2.02797	1.44934
3.26799	1.39389	1.00321	0.71537	2.14008	1.6046	2.04478	1.48041
3.29342	1.3941	1.01129	0.72171	2.15607	1.62565	2.06159	1.46713
3.31885	1.38972	1.01938	0.73686	2.17207	1.63959	2.0784	1.46002
3.34427	1.38684	1.02747	0.7456	2.18806	1.63047	2.09521	1.4878
3.3697	1.39307	1.03556	0.74512	2.20406	1.6402	2.11202	1.48937
3.39517	1.39137	1.04365	0.7639	2.22005	1.6648	2.12884	1.49807
3.42059	1.40082	1.05174	0.77405	2.23605	1.67107	2.14565	1.50823
3.44602	1.40345	1.05983	0.77737	2.25204	1.69327	2.16246	1.52661
3.47145	1.39049	1.06792	0.78793	2.26804	1.66578	2.17927	1.53989
3.49687	1.39295	1.07601	0.79595	2.28403	1.72327	2.19608	1.5393
3.5223	1.39926	1.0841	0.79221	2.30003	1.73238	2.21289	1.54574
3.54773	1.39101	1.09218	0.80163	2.31602	1.70599	2.2297	1.55576
3.57315	1.40161	1.10027	0.78261	2.33202	1.73502	2.24651	1.56832
3.59858	1.41307	1.10836	0.82727	2.34801	1.74803	2.26332	1.53914
3.62405	1.41159	1.11645	0.81347	2.36401	1.77811	2.28013	1.58238
3.64948	1.4033	1.12454	0.83045	2.38	1.75296	2.29694	1.59414
3.6749	1.41593	1.13263	0.84589	2.396	1.7904	2.31376	1.56643
3.70033	1.40134	1.14072	0.8562	2.41199	1.77874	2.33057	1.59968
3.72576	1.40843	1.1488	0.86178	2.42799	1.77031	2.34738	1.60494
3.75118	1.41099	1.15689	0.84273	2.44398	1.799	2.36419	1.60203
3.77661	1.40816	1.16498	0.86266	2.45998	1.81564	2.381	1.62597
3.80203	1.41062	1.17307	0.85988	2.47597	1.81708	2.39781	1.61183
3.82746	1.42771	1.18116	0.86818	2.49197	1.84308	2.41462	1.60727
3.85293	1.41543	1.18925	0.86942	2.50796	1.83736	2.43143	1.64903
3.87836	1.41803	1.19734	0.87112	2.52395	1.87374	2.44824	1.64795
3.90378	1.41915	1.20542	0.89274	2.53995	1.89979	2.46505	1.66832
3.92921	1.4145	1.21351	0.87985	2.55594	1.88159	2.48186	1.68966
3.95464	1.4188	1.2216	0.91189	2.57194	1.89506	2.49867	1.67187
3.98006	1.42916	1.22969	0.90862	2.58793	1.90656	2.51549	1.67405
4.00549	1.42094	1.23778	0.90244	2.60393	1.9222	2.5323	1.65498
4.03092	1.41967	1.24587	0.92155	2.61992	1.90855	2.54911	1.65459
4.05634	1.4314	1.25395	0.92784	2.63591	1.94909	2.56592	1.68715
4.08181	1.41844	1.26204	0.91817	2.65191	1.95238	2.58273	1.67987
4.10724	1.43677	1.27013	0.95352	2.6679	1.98212	2.59954	1.71797
4.13266	1.43282	1.27822	0.95626	2.6839	1.96916	2.61636	1.72179
4.15809	1.43743	1.28631	0.95854	2.69989	1.96964	2.63317	1.69957
4.18352	1.43507	1.29439	0.9655	2.71589	1.99491	2.64997	1.71743
4.20894	1.44546	1.30248	0.92683	2.73188	1.9952	2.66678	1.71038
4.23437	1.43094	1.31057	0.96553	2.74787	2.02656	2.68359	1.70444
4.2598	1.44938	1.31866	0.9316	2.76387	2.0467	2.70041	1.71876
4.28522	1.43757	1.32674	0.9629	2.77986	2.02919	2.71722	1.7033
4.31069	1.43732	1.33483	0.97281	2.79586	2.04863	2.73403	1.7581
4.33612	1.45076	1.34292	0.95761	2.81185	2.03512	2.75084	1.73977
4.36155	1.44842	1.35101	0.99924	2.82785	2.05714	2.76765	1.75083
4.38697	1.44794	1.3591	0.99394	2.84384	2.05634	2.78446	1.74865
4.4124	1.46167	1.36718	0.97359	2.85984	2.08288	2.80128	1.77805
4.43783	1.45749	1.37527	0.97233	2.87583	2.11891	2.81809	1.75294
4.46325	1.45559	1.38336	0.98208	2.89183	2.14029	2.8349	1.72812
4.48868	1.45945	1.39145	0.99441	2.90782	2.11437	2.85171	1.77757
4.51411	1.46362	1.39953	0.98008	2.92382	2.12579	2.86852	1.79716
4.53957	1.4651	1.40762	1.01052	2.93981	2.08937	2.88533	1.81259
4.565	1.46858	1.41571	0.98871	2.95581	2.16954	2.90214	1.80369
4.59043	1.47984	1.4238	0.9998	2.9718	2.16459	2.91895	1.80718
4.61585	1.4752	1.43188	1.01211	2.9878	2.17356	2.93576	1.77896
4.64128	1.48009	1.43997	1.01925	3.00379	2.15266	2.95257	1.81285
4.66671	1.47763	1.44806	1.02583	3.01979	2.20044	2.96938	1.80978
4.69213	1.47083	1.45614	0.97258	3.03578	2.22041	2.98619	1.78457
4.71756	1.48227	1.46423	1.01948	3.05178	2.21768	3.00301	1.81571
4.74299	1.48255	1.47232	1.01043	3.06777	2.20991	3.01982	1.83594
4.76841	1.48289	1.48041	0.99735	3.08377	2.23476	3.03663	1.83615
4.79388	1.48658	1.48849	1.02662	3.09976	2.21606	3.05344	1.83232
4.81931	1.49233	1.49658	1.04638	3.11575	2.25238	3.07025	1.79797
4.84474	1.49691	1.50467	1.0365	3.13175	2.20014	3.08706	1.84984
4.87016	1.49953	1.51275	0.9962	3.14774	2.24696	3.10387	1.83326
4.89559	1.50288	1.52084	1.02905	3.16374	2.25673	3.12068	1.87044
4.92102	1.50969	1.52893	1.04553	3.17973	2.24018	3.13749	1.8646
4.94644	1.50708	1.53701	1.02368	3.19573	2.27421	3.1543	1.84317
4.97187	1.52066	1.5451	1.04709	3.21172	2.2576	3.17111	1.85962
4.9973	1.51382	1.55319	1.04206	3.22771	2.29277	3.18793	1.90875
5.02272	1.5159	1.56127	1.04651	3.24371	2.3126	3.20474	1.86611
5.04819	1.5178	1.56936	1.03381	3.2597	2.29389	3.22155	1.88351
5.07362	1.50881	1.57745	1.0344	3.2757	2.31312	3.23836	1.86945
5.09904	1.51231	1.58553	1.02591	3.29169	2.33844	3.25517	1.83788
5.12447	1.52315	1.59362	1.0207	3.30769	2.30974	3.27198	1.8688
5.1499	1.52844	1.60171	1.0404	3.32368	2.35508	3.28879	1.8471
5.17532	1.53009	1.60979	1.06891	3.33967	2.35238	3.3056	1.8959
5.20075	1.52784	1.61788	1.03203	3.35567	2.35509	3.32241	1.92463
5.22618	1.52665	1.62596	1.04212	3.37166	2.38882	3.33922	1.90889
5.2516	1.53683	1.63405	1.0135	3.38766	2.34446	3.35603	1.90834
5.27703	1.53402	1.64214	1.02194	3.40365	2.36531	3.37284	1.91703
5.3025	1.54332	1.65022	1.03808	3.41965	2.37421	3.38966	1.89142
5.32793	1.54447	1.65831	1.02458	3.43564	2.37544	3.40647	1.87635
5.35335	1.54417	1.66639	1.07343	3.45163	2.40376	3.42328	1.9651
5.37878	1.5475	1.67448	1.08884	3.46763	2.39475	3.44009	1.9263
5.40421	1.54894	1.68257	1.03315	3.48363	2.4351	3.4569	1.94603
5.42963	1.55285	1.69065	1.07072	3.49962	2.42586	3.47372	1.9191
5.45506	1.55943	1.69874	1.07818	3.51562	2.45301	3.49053	1.92432
5.48049	1.56412	1.70682	0.99838	3.53161	2.4464	3.50734	1.89399
5.50591	1.5688	1.71491	1.05209	3.54761	2.44421	3.52415	1.98077
5.53134	1.57908	1.72299	1.08355	3.5636	2.47155	3.54096	1.91759
5.55677	1.57675	1.73108	1.03948	3.5796	2.45422	3.55777	1.9899
5.58223	1.5917	1.73917	1.01394	3.59559	2.45887	3.57458	1.93647
5.60766	1.59193	1.74725	1.02622	3.61159	2.46043	3.59139	1.94321
5.63309	1.59177	1.75534	1.01917	3.62758	2.49758	3.6082	1.93956
5.65851	1.58814	1.76342	1.03762	3.64358	2.48455	3.62501	1.91705
5.68394	1.59154	1.77151	1.01769	3.65957	2.53761	3.64182	1.95751
5.70937	1.58426	1.77959	1.07408	3.67557	2.50983	3.65863	1.94305
5.73479	1.5828	1.78768	1.01254	3.69156	2.50172	3.67545	1.97864
5.76022	1.58017	1.79576	1.03185	3.70755	2.53111	3.69226	1.98353
5.78565	1.58957	1.80385	1.03167	3.72355	2.54108	3.70907	2.01383
5.81107	1.59168	1.81193	1.01922	3.73954	2.55665	3.72588	2.0157
5.8365	1.59787	1.82002	1.00287	3.75554	2.5674	3.74269	1.99119
5.86197	1.60458	1.8281	0.9964	3.77153	2.57801	3.7595	1.98609
5.8874	1.60602	1.83619	1.00531	3.78753	2.596	3.77631	1.98506
5.91282	1.60058	1.84427	0.96333	3.80352	2.57604	3.79312	1.93254
5.93825	1.5932	1.85236	1.02761	3.81951	2.57338	3.80993	1.97791
5.96368	1.59936	1.86044	1.03046	3.83551	2.61555	3.82674	1.98085
5.9891	1.6167	1.86853	0.97601	3.8515	2.65298	3.84355	1.9965
6.01453	1.61392	1.87661	1.01001	3.8675	2.59344	3.86037	1.99786
6.03996	1.61277	1.8847	0.99574	3.88349	2.62616	3.87718	1.99628
6.06538	1.60284	1.89278	1.03843	3.89949	2.65422	3.89399	2.01123
6.09081	1.60591	1.90086	0.97481	3.91548	2.64953	3.9108	2.01786
6.11624	1.6084	1.90895	1.06296	3.93147	2.62783	3.92761	1.98795
6.1417	1.6083	1.91703	0.93402	3.94747	2.65635	3.94442	1.94037
6.16713	1.61892	1.92512	1.00246	3.96346	2.61752	3.96123	1.97283
6.19256	1.61439	1.9332	0.91918	3.97946	2.6598	3.97804	1.96176
6.21798	1.61678	1.94129	0.93181	3.99545	2.67624	3.99485	2.01314
6.24341	1.61825	1.94937	0.99532	4.01145	2.61988	4.01166	2.06957
6.26884	1.61801	1.95745	0.88227	4.02744	2.67662	4.02847	1.99975
6.29426	1.61636	1.96554	0.97482	4.04344	2.68045	4.04528	2.0333
6.31969	1.61371	1.97362	0.95823	4.05943	2.74889	4.0621	2.0359
6.34512	1.61577	1.98171	0.93813	4.07543	2.73837	4.07891	2.01613
6.37054	1.63109	1.98979	0.9655	4.09142	2.6878	4.09572	2.04643
6.39597	1.634	1.99787	0.88098	4.10742	2.70728	4.11253	2.05903
6.4214	1.6367	2.00596	0.87971	4.12341	2.72836	4.12934	2.02153
6.44682	1.63526	2.01404	0.98637	4.13941	2.71227	4.14615	2.02349
6.47229	1.65469	2.02212	0.94125	4.1554	2.72417	4.16297	2.00456
6.49772	1.63735	2.03021	0.95117	4.1714	2.76682	4.17978	2.01121
6.52315	1.64492	2.03829	0.89111	4.18739	2.73495	4.19659	2.01052
6.54857	1.63852	2.04637	0.89275	4.20339	2.77115	4.2134	1.99345
6.574	1.63278	2.05446	0.90768	4.21938	2.76448	4.23021	1.98159
6.59943	1.63175	2.06254	0.9056	4.23538	2.74424	4.24702	2.07744
6.62485	1.62656	2.07062	0.87565	4.25137	2.74842	4.26383	2.07416
6.65028	1.62989	2.07871	0.91664	4.26737	2.80382	4.28064	2.04607
6.6757	1.64409	2.08679	0.88788	4.28336	2.80175	4.29745	2.04401
6.70113	1.64016	2.09487	0.8981	4.29935	2.82957	4.31426	2.06216
6.72656	1.65314	2.10296	0.92801	4.31535	2.77822	4.33107	2.03767
6.75198	1.64583	2.11104	0.8099	4.33134	2.81518	4.34789	2.02693
6.77741	1.6376	2.11912	0.83667	4.34734	2.84015	4.3647	2.05636
6.80288	1.62509	2.1272	0.90661	4.36333	2.80029	4.38151	2.06366
6.82831	1.6237	2.13529	0.84026	4.37933	2.86826	4.39832	2.10233
6.85373	1.61851	2.14337	0.87749	4.39532	2.85454	4.41513	2.04659
6.87916	1.6106	2.15145	0.8542	4.41131	2.82707	4.43194	2.11092
6.90459	1.60102	2.15953	0.86201	4.42731	2.83953	4.44875	2.02959
6.93001	1.61205	2.16762	0.8842	4.4433	2.87373	4.46556	2.02802
6.95544	1.61547	2.1757	0.80963	4.4593	2.86046	4.48237	2.08936
6.98087	1.62057	2.18378	0.92348	4.47529	2.8658	4.49918	2.07852
7.00629	1.62886	2.19186	0.83533	4.49129	2.86385	4.51599	2.11718
7.03172	1.62186	2.19995	0.80976	4.50728	2.89259	4.5328	2.10511
7.05715	1.62031	2.20803	0.79494	4.52328	2.90138	4.54962	2.04535
7.08257	1.61657	2.21611	0.81343	4.53927	2.86727	4.56643	2.02396
7.108	1.61123	2.22419	0.81522	4.55526	2.89613	4.58324	2.08146
7.13343	1.60977	2.23227	0.80515	4.57126	2.94403	4.60005	2.04946
7.15889	1.60873	2.24036	0.78181	4.58725	2.91384	4.61686	2.05447
7.18432	1.60716	2.24844	0.83128	4.60325	2.95068	4.63367	2.02557
7.20975	1.60637	2.25652	0.75787	4.61924	2.94847	4.65048	2.18362
7.23517	1.60419	2.2646	0.77438	4.63524	2.92362	4.66729	2.04854
7.2606	1.59973	2.27268	0.77255	4.65123	2.91788	4.6841	2.13372
7.28603	1.58891	2.28076	0.82156	4.66722	2.92861	4.70091	2.13633
7.31145	1.59218	2.28885	0.73344	4.68322	2.9078	4.71772	2.05791
7.33688	1.5892	2.29693	0.77699	4.69922	2.90901	4.73454	2.02883
7.36231	1.59133	2.30501	0.70064	4.71521	2.97371	4.75135	2.02005
7.38773	1.58624	2.31309	0.80324	4.73121	2.94889	4.76816	2.12741
7.41316	1.59284	2.32117	0.77858	4.7472	2.98743	4.78497	2.04726
7.43859	1.59417	2.32925	0.78173	4.7632	2.99075	4.80178	2.10332
7.46401	1.5994	2.33733	0.75784	4.77919	2.94203	4.81859	2.06472
7.48944	1.5899	2.34541	0.72143	4.79519	2.98535	4.8354	2.05595
7.51487	1.58845	2.3535	0.74552	4.81118	3.00388	4.85221	2.06827
7.54034	1.58557	2.36158	0.73407	4.82718	2.96776	4.86902	2.07796
7.56576	1.57568	2.36966	0.73217	4.84317	2.99102	4.88583	2.10244
7.59119	1.58168	2.37774	0.66597	4.85917	2.99761	4.90264	2.0588
7.61662	1.58845	2.38582	0.57345	4.87516	2.96207	4.91945	2.08755
7.64204	1.5748	2.3939	0.69348	4.89115	2.99146	4.93627	2.12315
7.66747	1.56873	2.40198	0.63692	4.90715	3.01772	4.95308	2.09728
7.6929	1.5652	2.41006	0.67427	4.92314	3.01469	4.96989	2.04025
7.71832	1.56189	2.41814	0.70887	4.93914	3.08107	4.9867	2.14138
7.74375	1.55755	2.42622	0.72898	4.95513	3.07285	5.00351	2.09413
7.76918	1.55317	2.4343	0.64644	4.97113	3.03302	5.02032	2.12399
7.7946	1.5407	2.44238	0.65737	4.98712	3.08181	5.03714	2.15466
7.82003	1.54363	2.45046	0.72574	5.00312	3.10428	5.05395	2.13387
7.84546	1.54992	2.45854	0.7091	5.01911	3.03636	5.07076	2.10376
7.87088	1.54135	2.46662	0.63436	5.0351	3.10064	5.08757	2.13706
7.89631	1.54662	2.4747	0.69341	5.0511	3.09623	5.10438	2.19864
7.92174	1.5391	2.48278	0.65768	5.06709	3.07235	5.12119	2.15007
7.94716	1.5337	2.49086	0.6406	5.08309	3.14188	5.138	2.10815
7.97263	1.53824	2.49894	0.63836	5.09908	3.10057	5.15481	2.0751
7.99806	1.52455	2.50702	0.58416	5.11508	3.15402	5.17162	2.1038
8.02348	1.52895	2.5151	0.58143	5.13107	3.11649	5.18843	2.11824
8.04891	1.52875	2.52318	0.59253	5.14706	3.19371	5.20524	2.21427
8.07434	1.50275	2.53126	0.57554	5.16306	3.09858	5.22206	2.09105
8.09976	1.51457	2.53934	0.6316	5.17905	3.16458	5.23887	2.09186
8.12519	1.51541	2.54742	0.64925	5.19505	3.16491	5.25568	2.13898
8.15062	1.50529	2.5555	0.68419	5.21104	3.17528	5.27249	2.1239
8.17604	1.51265	2.56357	0.59987	5.22704	3.19972	5.2893	2.12797
8.20147	1.52044	2.57165	0.57731	5.24303	3.20569	5.30611	2.17055
8.2269	1.49763	2.57973	0.57231	5.25902	3.14698	5.32292	2.16966
8.25232	1.49897	2.58781	0.55197	5.27502	3.10246	5.33973	2.10883
8.27775	1.49172	2.59589	0.59799	5.29102	3.14577	5.35654	2.14872
8.30318	1.48722	2.60397	0.59324	5.30701	3.17298	5.37335	2.14463
8.3286	1.50839	2.61205	0.60248	5.32301	3.21516	5.39016	2.18961
8.35403	1.49567	2.62013	0.52369	5.339	3.16473	5.40697	2.0898
8.37946	1.50544	2.6282	0.53576	5.355	3.18257	5.42379	2.03449
8.40488	1.48995	2.63628	0.53456	5.37099	3.26021	5.4406	2.10248
8.43031	1.47562	2.64436	0.60966	5.38699	3.17809	5.45741	2.08476
8.45574	1.47192	2.65244	0.53082	5.40298	3.19644	5.47422	2.11273
8.48121	1.47447	2.66052	0.52318	5.41898	3.22621	5.49103	2.18541
8.50663	1.46964	2.6686	0.54739	5.43497	3.21545	5.50784	2.1647
8.53206	1.48245	2.67667	0.47306	5.45097	3.18782	5.52465	2.26428
8.55749	1.48817	2.68475	0.44527	5.46696	3.22569	5.54146	2.10832
8.58291	1.49035	2.69283	0.48973	5.48295	3.27163	5.55827	2.07071
8.60834	1.48714	2.70091	0.47367	5.49895	3.22183	5.57508	2.17823
8.63377	1.46601	2.70898	0.52283	5.51494	3.25195	5.59189	2.06805
8.65919	1.45563	2.71706	0.44653	5.53094	3.20098	5.60871	2.12934
8.68462	1.4614	2.72514	0.53941	5.54693	3.29613	5.62552	2.08154
8.71005	1.46261	2.73322	0.51456	5.56293	3.24113	5.64233	2.14984
8.73547	1.45848	2.74129	0.48781	5.57892	3.27511	5.65914	2.10604
8.7609	1.4707	2.74937	0.51337	5.59492	3.344	5.67595	2.24506
8.78632	1.44619	2.75745	0.47562	5.61091	3.27551	5.69276	2.11716
8.81175	1.43429	2.76553	0.46804	5.6269	3.34752	5.70958	2.18249
8.83718	1.43077	2.7736	0.50113	5.6429	3.26821	5.72639	2.12773
8.8626	1.44211	2.78168	0.44632	5.65889	3.2284	5.7432	2.17429
8.88803	1.45246	2.78976	0.44066	5.67489	3.30618	5.76001	2.15369
8.91346	1.46415	2.79783	0.47325	5.69088	3.31937	5.77682	2.15489
8.93888	1.44742	2.80591	0.34371	5.70688	3.31041	5.79363	2.0815
8.96431	1.43163	2.81399	0.42519	5.72287	3.36513	5.81044	2.21902
8.98974	1.43731	2.82206	0.52184	5.73886	3.31374	5.82725	2.16758
9.01516	1.45457	2.83014	0.44477	5.75486	3.29998	5.84406	2.06117
9.04059	1.44831	2.83822	0.34334	5.77085	3.28915	5.86087	2.15074
9.06602	1.43833	2.84629	0.40179	5.78685	3.25576	5.87768	2.18609
9.09144	1.44434	2.85437	0.50558	5.80284	3.32766	5.8945	2.17529
9.11687	1.42217	2.86244	0.38392	5.81884	3.3195	5.91131	2.14063
9.1423	1.43213	2.87052	0.41267	5.83483	3.29955	5.92812	2.23366
9.16777	1.43686	2.8786	0.46652	5.85082	3.28886	5.94493	2.21689
9.19319	1.42346	2.88667	0.38308	5.86682	3.36545	5.96174	2.00016
9.21862	1.42774	2.89475	0.34844	5.88281	3.32888	5.97855	2.22705
9.24405	1.40957	2.90282	0.39097	5.89881	3.37388	5.99536	2.19994
9.26947	1.41113	2.9109	0.33866	5.91481	3.36691	6.01217	2.07066
9.2949	1.3896	2.91897	0.46776	5.9308	3.39614	6.02898	2.19659
9.32033	1.38783	2.92705	0.32607	5.9468	3.32963	6.04579	2.1267
9.34575	1.40025	2.93513	0.35857	5.96279	3.34292	6.0626	2.1787
9.37118	1.40066	2.9432	0.34102	5.97879	3.35601	6.07941	2.14474
9.39661	1.40759	2.95128	0.38093	5.99478	3.4134	6.09623	2.21321
9.42203	1.42704	2.95935	0.37808	6.01078	3.40931	6.11302	2.14226
9.44746	1.401	2.96743	0.50478	6.02677	3.35254	6.12987	2.14313
9.47289	1.40969	2.9755	0.48993	6.04277	3.32037	6.14666	2.15485
9.49831	1.40223	2.98358	0.2215	6.05876	3.42303	6.16346	2.14287
9.52374	1.38038	2.99165	0.30265	6.07476	3.3907	6.18031	2.10637
9.54917	1.37258	2.99973	0.39452	6.09075	3.36653	6.1971	2.11684
9.57459	1.3829	3.0078	0.4235	6.10674	3.38617	6.21389	2.17982
9.60002	1.37543	3.01587	0.39236	6.12274	3.36729	6.23068	2.14478
9.62545	1.36847	3.02395	0.31943	6.13873	3.43956	6.24754	2.23004
9.65087	1.38393	3.03202	0.35168	6.15473	3.38726	6.26433	2.16278
9.6763	1.35979	3.0401	0.33237	6.17072	3.39442	6.28112	2.20638
9.70173	1.36642	3.04817	0.36256	6.18672	3.41429	6.29797	2.1811
9.72715	1.35596	3.05625	0.40134	6.20271	3.35907	6.31476	2.2122
9.75258	1.36264	3.06432	0.35031	6.2187	3.43644	6.33155	2.15698
9.77801	1.35594	3.07239	0.32578	6.2347	3.40241	6.34841	2.21056
9.80343	1.34488	3.08047	0.42807	6.25069	3.47652	6.3652	2.06339
9.82886	1.3597	3.08854	0.19857	6.26669	3.4969	6.38199	2.13339
9.85429	1.34593	3.09661	0.2097	6.28268	3.48261	6.39884	2.16865
9.87971	1.34713	3.10469	0.26237	6.29868	3.44779	6.41563	2.20197
9.90514	1.36161	3.11276	0.2963	6.31467	3.41142	6.43243	2.29378
9.93057	1.36223	3.12083	0.36042	6.33066	3.4322	6.44928	2.10449
9.95599	1.34218	3.12891	0.25398	6.34666	3.45797	6.46607	2.16003
9.98142	1.33883	3.13698	0.47731	6.36265	3.46072	6.48286	2.18555
10.0069	1.33574	3.14505	0.229	6.37865	3.43761	6.49971	2.07154
10.0323	1.33468	3.15313	0.38414	6.39464	3.47776	6.51651	2.17448
10.0577	1.35699	3.1612	0.40553	6.41064	3.49477	6.5333	2.06136
10.0831	1.34915	3.16927	0.40156	6.42663	3.49034	6.55015	2.17159
10.1085	1.34789	3.17734	0.24271	6.44262	3.44332	6.56694	2.12047
10.134	1.35062	3.18542	0.33136	6.45862	3.535	6.58373	2.1132
10.1594	1.33376	3.19349	0.37845	6.47461	3.47766	6.60053	2.15033
10.1848	1.35436	3.20156	0.28669	6.49061	3.49181	6.61738	2.20398
10.2103	1.34798	3.20963	0.27709	6.50661	3.52232	6.63417	2.20258
10.2357	1.35541	3.21771	0.26009	6.5226	3.5544	6.65096	2.09575
10.2611	1.36177	3.22578	0.35766	6.5386	3.52237	6.66781	2.23347
10.2865	1.34533	3.23385	0.25115	6.55459	3.4916	6.68461	2.09348
10.312	1.35098	3.24192	0.37791	6.57059	3.48954	6.7014	2.1814
10.3374	1.34595	3.24999	0.30174	6.58658	3.45304	6.71825	2.15675
10.3628	1.32721	3.25807	0.34037	6.60258	3.50483	6.73504	2.25078
10.3882	1.30931	3.26614	0.16862	6.61857	3.50841	6.75183	2.19992
10.4137	1.30442	3.27421	0.40255	6.63457	3.52109	6.76869	2.23891
10.4391	1.31402	3.28228	0.24178	6.65056	3.57062	6.78548	2.26474
10.4645	1.28491	3.29035	0.16946	6.66656	3.52442	6.80227	2.21564
10.49	1.29928	3.29842	0.21274	6.68255	3.48158	6.81912	2.22951
10.5154	1.30757	3.30649	0.3654	6.69854	3.57067	6.83591	2.27227
10.5408	1.32007	3.31456	0.36157	6.71454	3.51816	6.8527	2.16912
10.5662	1.33551	3.32264	0.1808	6.73053	3.54703	6.86956	2.22857
10.5917	1.3414	3.33071	0.34946	6.74653	3.53987	6.88635	2.19624
10.6171	1.3374	3.33878	0.25777	6.76252	3.55704	6.90314	2.15485
10.6425	1.32935	3.34685	0.15266	6.77852	3.59673	6.91999	2.18417
10.6679	1.31793	3.35492	0.31018	6.79451	3.48024	6.93678	2.17206
10.6934	1.28244	3.36299	0.27142	6.8105	3.57837	6.95358	2.01731
10.7188	1.29687	3.37106	0.23589	6.8265	3.48811	6.97037	2.22623
10.7442	1.28377	3.37913	0.33833	6.84249	3.62399	6.98722	2.23184
10.7696	1.29559	3.3872	0.17603	6.85849	3.53184	7.00401	2.09991
10.7951	1.30331	3.39527	0.18272	6.87448	3.61024	7.0208	2.28831
10.8205	1.31535	3.40334	0.09094	6.89048	3.57294	7.03766	1.98844
10.8459	1.3187	3.41141	0.19929	6.90647	3.56335	7.05445	2.20144
10.8713	1.32148	3.41948	0.25284	6.92246	3.59624	7.07124	2.1477
10.8968	1.32293	3.42755	0.36243	6.93846	3.55247	7.08809	2.10106
10.9222	1.31186	3.43562	0.2854	6.95445	3.59238	7.10488	2.14523
10.9476	1.30347	3.44369	0.15944	6.97045	3.54212	7.12168	2.21318
10.9731	1.29261	3.45176	0.12868	6.98644	3.58555	7.13853	2.17551
10.9985	1.29699	3.45983	0.28672	7.00244	3.60044	7.15532	2.14481
11.0239	1.28336	3.4679	0.36404	7.01843	3.64925	7.17211	2.26994
11.0493	1.26233	3.47596	0.40423	7.03443	3.64485	7.18896	2.23388
11.0748	1.28952	3.48403	0.35077	7.05042	3.62282	7.20576	2.16682
11.1002	1.29283	3.4921	0.29185	7.06641	3.63363	7.22255	2.31304
11.1256	1.29775	3.50017	0.18905	7.08241	3.63392	7.2394	2.22816
11.151	1.29099	3.50824	0.22172	7.0984	3.59468	7.25619	2.24184
11.1765	1.28825	3.51631	0.33836	7.1144	3.64512	7.27298	2.17521
11.2019	1.29555	3.52438	0.40396	7.1304	3.56002	7.28978	2.15836
11.2273	1.27964	3.53245	0.33064	7.14639	3.5978	7.30663	2.09066
11.2528	1.31139	3.54051	0.09183	7.16239	3.64757	7.32342	2.18605
11.2782	1.28929	3.54858	0.16318	7.17838	3.63355	7.34021	2.18468
11.3036	1.27122	3.55665	0.21802	7.19438	3.67716	7.35706	2.315
11.329	1.26956	3.56472	0.30442	7.21037	3.6547	7.37386	2.21374
11.3545	1.25027	3.57279	0.21769	7.22637	3.70451	7.39065	2.14875
11.3799	1.2467	3.58085	0.26517	7.24236	3.65191	7.4075	2.18365
11.4053	1.27345	3.58892	0.28878	7.25836	3.67405	7.42429	2.04933
11.4307	1.27432	3.59699	0.42775	7.27435	3.65313	7.44108	2.114
11.4562	1.27232	3.60506	0.30855	7.29034	3.59949	7.45794	2.17718
11.4816	1.27229	3.61312	0.37656	7.30634	3.58628	7.47473	2.31024
11.507	1.26462	3.62119	0.23352	7.32233	3.63298	7.49152	2.29481
11.5324	1.27594	3.62926	0.20842	7.33833	3.63082	7.50837	2.20825
11.5579	1.2948	3.63732	0.2185	7.35432	3.5824	7.52516	2.1819
11.5833	1.28866	3.64539	0.18567	7.37032	3.62471	7.54195	2.2307
11.6087	1.27806	3.65346	0.33901	7.38631	3.71655	7.55881	2.25768
11.6341	1.28672	3.66152	0.28267	7.4023	3.65729	7.5756	2.14843
11.6596	1.24647	3.66959	0.18206	7.4183	3.69179	7.59239	2.1781
11.685	1.26803	3.67766	0.40576	7.43429	3.59543	7.60924	2.10392
11.7104	1.27631	3.68572	0.15437	7.45029	3.64917	7.62603	2.22401
11.7358	1.3002	3.69379	0.15827	7.46628	3.75033	7.64283	2.25571
11.7612	1.29503	3.70186	0.08948	7.48228	3.6603	7.65962	2.19705
11.7867	1.30545	3.70992	0.21223	7.49827	3.67855	7.67647	2.17545
11.8121	1.26691	3.71799	0.39514	7.51426	3.67592	7.69326	2.15269
11.8375	1.26203	3.72605	0.1003	7.53026	3.73546	7.71005	2.23542
11.8629	1.26545	3.73412	0.13225	7.54625	3.7237	7.72691	2.12099
11.8884	1.27927	3.74218	0.33955	7.56225	3.73824	7.7437	2.09634
11.9138	1.28314	3.75025	0.08018	7.57824	3.6953	7.76049	2.21615
11.9392	1.25208	3.75831	0.42821	7.59424	3.6645	7.77734	2.18876
11.9647	1.25927	3.76638	0.24491	7.61023	3.74047	7.79413	2.30457
11.9901	1.25676	3.77445	0.20096	7.62623	3.65887	7.81093	2.20572
12.0155	1.27455	3.78251	0.2574	7.64222	3.62432	7.82778	2.01906
12.0409	1.27998	3.79058	0.3001	7.65821	3.6808	7.84457	2.21064
12.0664	1.29832	3.79864	0.27345	7.67421	3.68349	7.86136	2.07426
12.0918	1.27374	3.8067	0.32249	7.6902	3.68246	7.87821	2.20163
12.1172	1.2477	3.81477	0.38404	7.7062	3.71142	7.89501	2.08857
12.1426	1.25601	3.82283	0.32682	7.7222	3.63698	7.9118	2.28914
12.1681	1.25455	3.8309	0.09445	7.73819	3.69416	7.92865	2.26297
12.1935	1.25623	3.83896	0.12963	7.75419	3.69488	7.94544	2.33496
12.2189	1.26873	3.84703	0.33497	7.77018	3.70436	7.96223	2.2875
12.2444	1.2745	3.85509	0.19833	7.78618	3.63385	7.97909	2.05854
12.2698	1.24789	3.86315	0.24271	7.80217	3.73851	7.99588	2.0106
12.2952	1.25173	3.87122	0.22718	7.81817	3.67781	8.01267	2.0079
12.3206	1.2446	3.87928	0.33138	7.83416	3.73053	8.02946	2.10231
12.346	1.2705	3.88734	0.289	7.85016	3.72877	8.04631	2.14144
12.3714	1.25978	3.89541	0.20943	7.86615	3.73924	8.0631	2.26074
12.3969	1.26569	3.90347	0.34921	7.88214	3.7186	8.0799	2.2173
12.4223	1.29073	3.91153	0.4439	7.89814	3.73934	8.09675	2.05229
12.4477	1.26872	3.9196	0.18089	7.91413	3.75026	8.11354	2.2405
12.4732	1.28141			7.93013	3.68963	8.13033	2.40596
12.4986	1.2889			7.94612	3.67336	8.14718	2.26989
12.524	1.2971			7.96212	3.68161	8.16398	2.25007
12.5494	1.28098			7.97811	3.74092	8.18077	2.16305
12.5748	1.27835			7.9941	3.73189	8.19762	2.15612
12.6003	1.29894			8.01013	3.72702	8.21441	2.17113
12.6257	1.28833			8.02606	3.69706	8.2312	2.32275
12.6511	1.29308			8.04207	3.75217	8.24806	2.04929
12.6766	1.28899			8.05807	3.72016	8.26485	2.14405
12.702	1.32383			8.07408	3.71466	8.28164	2.29585
12.7274	1.28518			8.09009	3.71176	8.29849	2.0158
12.7528	1.28825			8.10609	3.80582	8.31528	2.0553
12.7783	1.28245			8.12202	3.64835	8.33208	2.00561
12.8036	1.27763			8.13803	3.69621	8.34887	2.28068
12.8291	1.27921			8.15404	3.67168	8.36572	2.11237
12.8545	1.25997			8.17004	3.63752	8.38251	2.02755
12.8799	1.27181			8.18605	3.69704	8.3993	2.31286
12.9054	1.27432			8.20206	3.66712	8.41616	2.05195
12.9308	1.28303			8.21806	3.6892	8.43295	2.20626
12.9562	1.31141			8.23399	3.74981	8.44974	2.01635
12.9816	1.3068			8.25	3.72467	8.46659	1.96403
13.0071	1.31436			8.26601	3.70906	8.48338	1.95164
13.0325	1.33309			8.28201	3.74222	8.50017	2.30353
13.0579	1.32238			8.29802	3.70958	8.51703	1.89835
13.0833	1.33295			8.31403	3.75128	8.53382	2.09537
13.1088	1.31004			8.32995	3.67214	8.55061	2.0301
13.1342	1.30927			8.34596	3.72045	8.56746	2.10563
13.1596	1.30856			8.36197	3.77375	8.58425	2.25215
13.185	1.34215			8.37798	3.7695	8.60105	1.98416
13.2104	1.31414			8.39398	3.68918	8.6179	2.0796
13.2359	1.30186			8.40999	3.6184	8.63469	2.12644
13.2613	1.29353			8.426	3.74518	8.65148	2.20564
13.2867	1.30939			8.44192	3.71969	8.66833	2.12876
				8.45793	3.76918	8.68513	2.24295
				8.47394	3.66793	8.70192	2.30586
				8.48995	3.73008	8.71871	2.18047
				8.50595	3.74147	8.73556	1.98578
				8.52196	3.67294	8.75235	2.17676
				8.53789	3.63168	8.76915	2.22692
				8.55389	3.74886	8.786	2.1725
				8.5699	3.70092	8.80279	2.07542
				8.58591	3.75182	8.81958	2.1474
				8.60192	3.76335	8.83643	1.87769
				8.61792	3.67953	8.85323	2.21662
				8.63385	3.72659	8.87002	2.18496
				8.64986	3.70583	8.88687	2.35891
				8.66586	3.67243	8.90366	2.06706
				8.68187	3.71919	8.92045	2.19243
				8.69788	3.72384	8.93731	2.074
				8.71389	3.79561	8.9541	2.03718
				8.72989	3.76272	8.97089	2.22641
				8.74582	3.71663	8.98774	2.11459
				8.76183	3.79021	9.00453	2.16653
				8.77783	3.75731	9.02132	2.10133
				8.79384	3.68148	9.03812	2.26254
				8.80985	3.73483	9.05497	2.21385
				8.82586	3.78907	9.07176	2.07525
				8.84178	3.5725	9.08855	2.07479
				8.85779	3.67806	9.1054	2.13424
				8.8738	3.64032	9.1222	2.02437
				8.8898	3.72189	9.13899	2.2469
				8.90581	3.69259	9.15584	1.93675
				8.92182	3.59612	9.17263	1.91299
				8.93783	3.73933	9.18942	2.00724
				8.95375	3.72691	9.20628	2.16954
				8.96976	3.59137	9.22307	2.07467
				8.98577	3.75099	9.23986	1.94174
				9.00177	3.73648	9.25671	2.10633
				9.01778	3.65741	9.2735	2.22915
				9.03379	3.65517	9.2903	1.93872
				9.04972	3.7535	9.30715	1.9616
				9.06572	3.68899	9.32394	1.92671
				9.08173	3.69116	9.34073	2.24498
				9.09774	3.65135	9.35758	2.3039
				9.11374	3.73022	9.37438	2.07914
				9.12975	3.71038	9.39117	1.98191
				9.14568	3.65348	9.40796	2.09065
				9.16168	3.61219	9.42481	2.24621
				9.17769	3.61952	9.4416	1.95982
				9.1937	3.71314	9.45839	2.10585
				9.20971	3.70251	9.47525	2.00444
				9.22571	3.53162	9.49204	2.03253
				9.24172	3.79214	9.50883	2.08965
				9.25765	3.5903	9.52568	2.25326
				9.27365	3.60387	9.54247	2.05948
				9.28966	3.73747	9.55927	1.92498
				9.30567	3.65353	9.57612	2.11403
				9.32168	3.68668	9.59291	2.03646
				9.33768	3.71324	9.6097	1.98664
				9.35361	3.68989	9.62655	2.01652
				9.36962	3.68094	9.64335	2.24485
				9.38562	3.70092	9.66014	1.97201
				9.40163	3.68073	9.67699	1.94925
				9.41764	3.63373	9.69378	2.11621
				9.43365	3.66129	9.71057	1.87042
				9.44957	3.64763	9.72743	2.0762
				9.46558	3.5978	9.74422	1.98526
				9.48159	3.7258	9.76101	2.1042
				9.49759	3.66787	9.7778	2.19533
				9.5136	3.71882	9.79465	1.87325
				9.52961	3.72489	9.81145	2.04542
				9.54562	3.66547	9.82824	2.13921
				9.56154	3.53931	9.84509	2.2382
				9.57755	3.73788	9.86188	2.26157
				9.59356	3.65144	9.87867	2.23157
				9.60956	3.65296	9.89553	1.9598
				9.62557	3.67643	9.91232	2.07942
				9.64158	3.63115	9.92911	1.95643
				9.65751	3.61867	9.94596	1.95975
				9.67351	3.65886	9.96275	2.05882
				9.68952	3.68062	9.97955	1.92087
				9.70553	3.66605	9.9964	2.24993
				9.72153	3.55912	10.0132	1.91774
				9.73754	3.6113	10.03	1.92179
				9.75355	3.56607	10.0468	2.09462
				9.76948	3.53322	10.0636	1.98191
				9.78548	3.66788	10.0804	1.99166
				9.80149	3.66044	10.0972	2.22752
				9.8175	3.58159	10.1141	2.12232
				9.8335	3.5926	10.1309	1.8568
				9.84951	3.53544	10.1476	2.23205
				9.86544	3.61336	10.1645	2.20853
				9.88145	3.60051	10.1813	2.21246
				9.89745	3.58912	10.1981	2.07997
				9.91346	3.65466	10.2149	2.06286
				9.92947	3.56684	10.2317	1.91088
				9.94547	3.62963	10.2485	2.12303
				9.9614	3.67625	10.2654	2.13164
				9.97741	3.57746	10.2822	2.06924
				9.99342	3.61626	10.2989	2.05015
				10.0094	3.72487	10.3158	2.23339
				10.0254	3.55107	10.3326	1.89257
				10.0414	3.65575	10.3494	1.92664
				10.0574	3.54595	10.3662	2.06172
				10.0734	3.51868	10.383	2.34867
				10.0894	3.56532	10.3998	2.20407
				10.1054	3.54706	10.4167	1.99878
				10.1214	3.61543	10.4335	1.90754
				10.1374	3.51723	10.4503	1.90709
				10.1534	3.60921	10.4671	2.10414
				10.1693	3.55736	10.4839	2.15937
				10.1853	3.55824	10.5007	1.93681
				10.2013	3.56966	10.5175	2.1358
				10.2174	3.57724	10.5343	1.86552
				10.2334	3.62133	10.5511	1.86073
				10.2494	3.50158	10.5679	2.17326
				10.2653	3.5672	10.5848	2.16953
				10.2813	3.58588	10.6016	2.0515
				10.2973	3.4146	10.6184	2.03579
				10.3133	3.44988	10.6352	2.2281
				10.3293	3.46721	10.652	2.01618
				10.3453	3.50616	10.6688	2.05971
				10.3613	3.58785	10.6857	1.79794
				10.3773	3.45892	10.7024	2.00145
				10.3933	3.53797	10.7192	1.80784
				10.4093	3.48356	10.7361	2.14398
				10.4253	3.53533	10.7529	2.22905
				10.4413	3.43548	10.7697	1.92658
				10.4573	3.5226	10.7865	2.04123
				10.4732	3.42918	10.8033	1.88727
				10.4892	3.54226	10.8201	2.17504
				10.5052	3.52581	10.8369	1.81339
				10.5213	3.50102	10.8537	1.88608
				10.5373	3.52291	10.8705	1.94435
				10.5533	3.55318	10.8873	1.79877
				10.5693	3.41472	10.9042	1.95627
				10.5852	3.4495	10.921	2.28362
				10.6012	3.33436	10.9378	2.05305
				10.6172	3.44855	10.9546	1.96976
				10.6332	3.47393	10.9714	2.0097
				10.6492	3.50159	10.9882	2.17332
				10.6652	3.52481	11.0051	1.9545
				10.6812	3.48706	11.0219	2.08264
				10.6972	3.54794	11.0386	1.72038
				10.7132	3.45055	11.0555	2.01301
				10.7292	3.45697	11.0723	1.84878
				10.7452	3.36084	11.0891	2.16715
				10.7612	3.47154	11.1059	2.10716
				10.7771	3.4717	11.1227	2.06507
				10.7931	3.54387	11.1395	1.89133
				10.8091	3.44391	11.1563	1.89422
				10.8252	3.5144	11.1731	1.9219
				10.8412	3.45126	11.1899	1.85676
				10.8572	3.38682	11.2067	1.9726
				10.8732	3.47452	11.2236	1.99703
				10.8891	3.45591	11.2404	1.67151
				10.9051	3.36657	11.2572	2.08181
				10.9211	3.41648	11.274	2.00548
				10.9371	3.42884	11.2908	1.98139
				10.9531	3.41338	11.3076	1.77902
				10.9691	3.40251	11.3245	2.0093
				10.9851	3.44438	11.3413	1.94961
				11.0011	3.37722	11.358	1.67314
				11.0171	3.35144	11.3749	1.66259
				11.0331	3.47776	11.3917	1.96454
				11.0491	3.3492	11.4085	1.96081
				11.0651	3.42153	11.4253	2.0779
				11.0811	3.2902	11.4421	2.19238
				11.097	3.34216	11.4589	1.7431
				11.113	3.33484	11.4758	1.92305
				11.129	3.33165	11.4926	1.88841
				11.145	3.35107	11.5093	2.12262
				11.1611	3.31871	11.5261	1.76197
				11.1771	3.4311	11.543	1.99335
				11.193	3.38891	11.5598	2.23179
				11.209	3.30894	11.5766	2.00563
				11.225	3.36913	11.5934	1.66745
				11.241	3.32672	11.6102	1.85066
				11.257	3.31918	11.627	1.88893
				11.273	3.3134	11.6439	1.85014
				11.2889	3.38688	11.6607	1.80413
				11.305	3.32537	11.6775	2.03459
				11.321	3.41189	11.6943	1.96343
				11.337	3.3795	11.7111	1.98422
				11.353	3.34856	11.7279	2.01495
				11.369	3.26655	11.7447	1.88532
				11.385	3.3448	11.7615	1.90166
				11.4009	3.40011	11.7783	2.09425
				11.4169	3.33412	11.7952	2.02708
				11.4329	3.311	11.812	1.82309
				11.4489	3.2858	11.8288	2.17418
				11.4649	3.21738	11.8455	2.16018
				11.481	3.23711	11.8624	2.15255
				11.4969	3.34198	11.8792	1.97526
				11.5129	3.2636	11.896	1.83977
				11.5289	3.16188	11.9128	2.15303
				11.5449	3.26454	11.9296	1.77714
				11.5609	3.29336	11.9464	1.8226
				11.5769	3.29973	11.9633	1.77123
				11.5929	3.3249	11.9801	1.80131
				11.6089	3.39712	11.9969	1.88285
				11.6249	3.42844	12.0137	1.91209
				11.6409	3.27597	12.0305	2.19953
				11.6569	3.26754	12.0473	1.95403
				11.6729	3.30151	12.0641	1.53603
				11.6889	3.4816	12.0809	1.71857
				11.7048	3.31801	12.0977	2.23255
				11.7208	3.15353	12.1146	1.7836
				11.7368	3.14472	12.1314	1.88185
				11.7528	3.23833	12.1482	1.96761
				11.7689	3.25627	12.165	1.71919
				11.7849	3.15821	12.1818	1.85344
				11.8008	3.22123	12.1986	2.02351
				11.8168	3.09513	12.2154	2.05458
				11.8328	3.16149	12.2322	1.92701
				11.8488	3.19625	12.249	2.14646
				11.8648	3.17317	12.2658	2.1054
				11.8808	3.23289	12.2827	2.18048
				11.8968	3.13746	12.2995	1.64464
				11.9128	3.10348	12.3163	2.10279
				11.9288	3.14287	12.3331	1.56466
				11.9448	3.28388	12.3499	2.01793
				11.9608	3.14022	12.3667	1.98432
				11.9768	3.21347	12.3835	2.04401
				11.9928	3.20394	12.4003	1.90454
				12.0087	3.24658	12.4171	1.88271
				12.0247	3.06476	12.434	1.66883
				12.0407	3.18415	12.4508	1.9345
				12.0567	3.30549	12.4676	2.01034
				12.0727	3.1721	12.4844	1.78661
				12.0887	3.21712	12.5012	1.78128
				12.1047	3.10059	12.518	1.93888
				12.1207	3.17659	12.5349	1.59263
				12.1367	3.25403	12.5517	1.60199
				12.1527	3.31351	12.5684	2.34923
				12.1687	3.22769	12.5852	2.27691
				12.1847	3.18717	12.6021	1.92932
				12.2007	3.09633	12.6189	1.4121
				12.2166	3.1719	12.6357	2.05561
				12.2326	3.08314	12.6525	1.71387
				12.2487	3.07196	12.6693	1.57334
				12.2647	3.2369	12.6861	1.81075
				12.2807	3.05523	12.703	1.82254
				12.2967	3.14293	12.7197	2.16716
				12.3126	3.14748	12.7365	1.55278
				12.3286	2.98217	12.7534	1.89504
				12.3446	2.98365	12.7702	1.70567
				12.3606	3.16855	12.787	1.77322
				12.3766	3.28126	12.8038	2.3577
				12.3926	3.18283	12.8206	1.80858
				12.4086	3.14622	12.8374	2.01377
				12.4246	3.03937	12.8543	1.72264
				12.4406	3.03146	12.8711	1.68573
				12.4566	3.03549	12.8879	1.71312
				12.4726	2.98118	12.9046	1.82573
				12.4886	3.05682	12.9215	1.63724
				12.5046	3.07772	12.9383	1.79229
				12.5205	3.0734	12.9551	1.9773
				12.5366	3.12165	12.9719	2.08626
				12.5526	3.01054	12.9887	2.29458
				12.5686	2.97078	13.0055	1.87313
				12.5846	3.02434	13.0224	1.59807
				12.6006	3.13014	13.0392	1.93543
				12.6165	3.09119	13.0559	1.70674
				12.6325	3.03454	13.0728	1.68271
				12.6485	2.95278	13.0896	1.82621
				12.6645	3.07766	13.1064	1.71803
				12.6805	3.04261	13.1232	2.0366
				12.6965	3.13817	13.14	1.86627
				12.7126	2.96552	13.1568	1.66938
				12.7285	3.11034	13.1737	1.70411
				12.7445	3.09106	13.1905	1.89921
				12.7605	3.01631	13.2073	1.44444
				12.7765	2.96911	13.2241	1.8063
				12.7925	2.98103	13.2409	1.88127
				12.8085	3.0779	13.2577	2.04182
				12.8244	3.03583	13.2745	1.37861
				12.8405	3.06152	13.2913	1.89202
				12.8565	2.82927	13.3081	1.47153
				12.8725	3.02149	13.3249	1.99696
				12.8885	2.85278	13.3418	2.01617
				12.9045	2.98191	13.3586	1.66961
				12.9204	2.80576	13.3754	1.82296
				12.9364	2.95716	13.3922	1.26759
				12.9524	2.9045	13.409	2.06405
				12.9684	2.91778	13.4258	1.70472
				12.9844	2.96182	13.4426	1.68418
				13.0004	2.99067	13.4594	2.11143
				13.0164	2.90689	13.4762	1.79681
				13.0324	2.93365	13.4931	1.93222
				13.0484	2.99403	13.5099	1.71957
				13.0644	2.8722	13.5267	1.6859
				13.0804	2.89084	13.5435	1.77879
				13.0964	3.14968	13.5603	1.90593
				13.1124	2.96644	13.5771	1.57569
				13.1283	2.9634	13.5939	1.62376
				13.1443	2.87149	13.6107	1.84574
				13.1603	2.98471	13.6275	1.64276
				13.1763	2.88167	13.6443	1.77765
				13.1924	2.94718	13.6612	1.69828
				13.2084	2.85375	13.678	1.75257
				13.2244	2.99264	13.6948	1.75534
				13.2403	2.79381	13.7116	1.77536
				13.2563	2.98403	13.7284	2.1211
				13.2723	2.79324	13.7452	1.46389
				13.2883	2.78824	13.7621	1.76558
				13.3043	3.12498	13.7788	1.72998
				13.3203	3.0071	13.7956	1.73022
				13.3363	2.77999	13.8125	1.42063
				13.3523	2.9287	13.8293	1.7853
				13.3683	2.86909	13.8461	1.8991
				13.3843	2.88868	13.8629	1.86056
				13.4003	2.83656	13.8797	1.72527
				13.4163	2.91033	13.8965	1.86964
				13.4322	2.93019	13.9134	1.61296
				13.4482	2.92748	13.9301	1.6317
				13.4642	2.89922	13.9469	2.29358
				13.4802	2.76822	13.9637	1.69657
				13.4963	2.797	13.9806	1.90004
				13.5123	2.8602	13.9974	1.86824
				13.5283	2.84495	14.0142	1.62264
				13.5442	2.93914	14.031	1.83082
				13.5602	2.92251	14.0478	1.87017
				13.5762	2.95856	14.0646	1.66101
				13.5922	2.88655	14.0815	1.49625
				13.6082	2.83603	14.0983	1.42878
				13.6242	2.97051	14.115	1.50416
				13.6402	2.71698	14.1319	1.75591
				13.6562	2.76035	14.1487	1.73425
				13.6722	2.96103	14.1655	1.63128
				13.6882	2.77775	14.1823	1.49661
				13.7042	2.76755	14.1991	1.63721
				13.7202	2.90102	14.2159	1.76712
				13.7361	2.79468	14.2328	1.96038
				13.7521	2.88797	14.2496	1.39857
				13.7681	2.76602	14.2663	1.3188
				13.7842	2.85595	14.2832	1.81331
				13.8002	2.79916	14.3	1.80396
				13.8162	2.81667	14.3168	1.83056
				13.8322	2.8411	14.3336	1.40404
				13.8481	2.50986	14.3504	1.52367
				13.8641	2.74158	14.3672	1.92745
				13.8801	2.68924	14.384	1.85257
				13.8961	2.65488	14.4009	2.00224
				13.9121	2.79934	14.4177	1.41523
				13.9281	2.79502	14.4345	1.58492
				13.9441	2.58795	14.4513	1.93722
				13.9601	2.93506	14.4681	1.5692
				13.9761	2.98	14.4849	1.37069
				13.9921	2.85206	14.5017	1.53196
				14.0081	2.64175	14.5185	1.42986
				14.0241	2.78411	14.5353	2.19441
				14.0401	2.55376	14.5522	1.86935
				14.056	2.80578	14.569	1.58549
				14.072	2.63257	14.5858	1.40511
				14.088	2.64618	14.6026	1.29985
				14.1041	2.50989	14.6194	2.06435
				14.1201	2.63526	14.6362	1.85803
				14.1361	2.62958	14.653	1.87137
				14.152	2.68942	14.6698	1.93461
				14.168	2.67415	14.6866	1.4346
				14.184	2.54151	14.7034	1.53932
				14.2	2.70045	14.7203	1.72431
				14.216	2.56848	14.7371	1.90998
				14.232	2.62073	14.7538	1.81279
				14.2479	2.51588	14.7707	1.25281
				14.264	2.759	14.7875	1.71801
				14.28	2.54217	14.8043	1.48994
				14.296	2.57415	14.8211	1.56891
				14.312	2.56213	14.8379	1.41717
				14.328	2.63034	14.8547	1.98156
				14.344	2.7562	14.8716	1.36589
				14.3599	2.61592	14.8884	1.7933
				14.3759	2.67044	14.9052	1.30726
				14.3919	2.43794	14.922	1.98842
				14.4079	2.47026	14.9388	1.58583
				14.4239	2.60647	14.9556	1.75829
				14.44	2.52628	14.9725	1.68057
				14.4559	2.52244	14.9892	1.60523
				14.4719	2.45208	15.006	2.01835
				14.4879	2.52849	15.0228	1.68898
				14.5039	2.56344	15.0397	2.04792
				14.5199	2.45664	15.0565	2.08129
				14.5359	2.37605	15.0733	1.62759
				14.5519	2.59823	15.0901	1.46135
				14.5679	2.46268	15.1069	1.8755
				14.5839	2.54565	15.1237	1.7654
				14.5999	2.50188	15.1405	1.37859
				14.6159	2.56745	15.1573	1.89807
				14.6319	2.80293	15.1741	1.64267
				14.6479	2.65169	15.191	1.56318
				14.6638	2.58474	15.2078	1.79383
				14.6798	2.56796	15.2246	1.66973
				14.6958	2.31852	15.2414	1.41802
				14.7118	2.57152	15.2582	1.67745
				14.7279	2.73957	15.275	1.89128
				14.7439	2.44986	15.2919	1.87907
				14.7598	2.36436	15.3087	1.97989
				14.7758	2.34892	15.3254	1.57637
				14.7918	2.36821	15.3423	1.38833
				14.8078	2.46526	15.3591	1.31016
				14.8238	2.28496	15.3759	1.79923
				14.8398	2.44237	15.3927	1.85544
				14.8558	2.72135	15.4095	1.06197
				14.8718	2.38813	15.4263	1.25138
				14.8878	2.54661	15.4431	1.78357
				14.9038	2.48793	15.46	1.40919
				14.9198	2.36645	15.4767	1.25527
				14.9358	2.38974	15.4935	2.05093
				14.9518	2.42253	15.5104	1.4391
				14.9677	2.45082	15.5272	1.79623
				14.9837	2.27219	15.544	1.72852
				14.9997	2.42536	15.5608	1.52274
				15.0157	2.4162	15.5776	1.94002
				15.0317	2.32419	15.5944	1.73057
				15.0478	2.48567	15.6113	1.50523
				15.0637	2.48466	15.6281	1.47536
				15.0797	2.37209	15.6448	0.83228
				15.0957	2.3146	15.6617	1.65491
				15.1117	2.36266	15.6785	1.52475
				15.1277	2.26687	15.6953	1.44586
				15.1437	2.33405	15.7121	1.50756
				15.1597	2.43269	15.7289	1.62214
				15.1756	2.43793	15.7457	1.57141
				15.1916	2.33957	15.7625	1.34312
				15.2077	2.46531	15.7794	1.57033
				15.2237	2.2024	15.7962	1.27382
				15.2397	2.31536	15.813	1.51298
				15.2557	2.22558	15.8298	1.51251
				15.2716	2.31605	15.8466	1.28521
				15.2876	2.09053	15.8634	1.80895
				15.3036	2.54513	15.8802	1.71553
				15.3196	2.37051	15.897	1.03796
				15.3356	2.29753	15.9138	1.72178
				15.3516	2.41011	15.9307	1.37906
				15.3676	2.46611	15.9475	1.45461
				15.3836	2.33213	15.9642	1.65358
				15.3996	2.58953	15.9811	1.68001
				15.4156	2.15989	15.9979	1.48733
				15.4316	2.38815	16.0147	1.87796
				15.4476	2.32717	16.0315	1.92468
				15.4636	2.33837	16.0483	1.54627
				15.4795	2.33795	16.0651	1.56508
				15.4955	2.43105	16.0819	1.66339
				15.5116	2.20355	16.0988	1.58812
				15.5276	2.33597	16.1156	1.79517
				15.5436	2.08563	16.1323	1.83567
				15.5596	2.12124	16.1492	1.59604
				15.5755	2.05615	16.166	2.33285
				15.5915	2.13176	16.1828	1.63436
				15.6075	2.18441	16.1996	1.21359
				15.6235	2.02349	16.2164	1.31224
				15.6395	2.36244	16.2332	1.29628
				15.6555	2.12137	16.2501	1.6511
				15.6715	2.12424	16.2669	1.37473
				15.6875	2.37996	16.2837	1.39469
				15.7035	2.15834	16.3005	1.56074
				15.7195	1.96184	16.3173	1.59203
				15.7355	2.21507	16.3341	1.76158
				15.7515	2.35434	16.351	2.00146
				15.7675	2.42624	16.3677	1.52953
				15.7834	2.22277	16.3845	1.71068
				15.7994	2.06735	16.4013	1.56276
				15.8155	2.22918	16.4182	1.15742
				15.8315	1.95195	16.435	1.37393
				15.8475	1.88684	16.4518	1.48565
				15.8635	2.05122	16.4686	1.53391
				15.8795	2.36451	16.4854	1.26588
				15.8954	2.12235	16.5022	1.28814
				15.9114	2.09665	16.5191	1.95699
				15.9274	1.94364	16.5358	1.82841
				15.9434	2.04142	16.5526	2.1384
				15.9594	2.18747	16.5695	1.37609
				15.9754	2.13872	16.5863	1.10217
				15.9914	2.29056	16.6031	1.98558
				16.0074	1.98624	16.6199	1.63523
				16.0234	1.92777	16.6367	1.22151
				16.0394	1.87434	16.6535	1.25173
				16.0554	2.01994	16.6704	1.15023
				16.0714	1.89264	16.6871	1.86008
				16.0873	2.12332	16.7039	1.35613
				16.1033	2.01237	16.7208	1.63071
				16.1194	2.00707	16.7376	1.84168
				16.1353	1.91802	16.7544	1.20559
				16.1514	2.11297	16.7712	1.31057
				16.1674	2.0812	16.788	1.76949
				16.1834	1.99441	16.8048	1.56403
				16.1993	1.9884	16.8216	1.27508
				16.2153	2.00174	16.8385	1.40547
				16.2313	1.76982	16.8553	1.69296
				16.2473	1.77383	16.872	1.81553
				16.2633	2.09226	16.8889	1.07927
				16.2793	2.01974	16.9057	1.08801
				16.2953	2.12565	16.9225	1.81571
				16.3113	2.00109	16.9393	1.37805
				16.3273	2.13865	16.9561	1.23358
				16.3433	1.79966	16.9729	2.08603
				16.3593	1.87715	16.9898	1.61795
				16.3753	2.17883	17.0066	0.97831
				16.3912	1.93251	17.0234	1.10132
				16.4072	1.86184	17.0402	1.22933
				16.4232	1.93552	17.057	1.63462
				16.4393	2.05667	17.0738	1.44367
				16.4553	1.99274	17.0906	1.76314
				16.4713	2.01881	17.1074	1.75391
				16.4873	1.85744	17.1242	1.2684
				16.5032	2.28643	17.141	1.41339
				16.5192	2.13216	17.1579	1.10996
				16.5352	1.80674	17.1746	1.70399
				16.5512	1.9204	17.1914	1.72211
				16.5672	1.88063	17.2083	1.44358
				16.5832	1.80269	17.2251	1.24242
				16.5992	1.72113	17.2419	2.09583
				16.6152	2.11373	17.2587	2.08241
				16.6312	1.75012	17.2755	1.58008
				16.6472	1.94512	17.2923	1.70033
				16.6632	1.80572	17.3092	1.4218
				16.6792	1.94729	17.326	1.52093
				16.6952	1.9906	17.3427	2.00007
				16.7111	1.66325	17.3596	1.32297
				16.7271	2.00961	17.3764	2.01416
				16.7431	2.0276	17.3932	1.75034
				16.7592	1.88652	17.41	1.67788
				16.7752	1.75313	17.4268	1.54967
				16.7912	1.79329	17.4436	1.55368
				16.8071	1.82359	17.4604	1.6311
				16.8231	1.84469	17.4773	1.59608
				16.8391	2.09861	17.4941	1.98062
				16.8551	1.70641	17.5109	1.61054
				16.8711	1.83853	17.5277	1.3889
				16.8871	1.54655	17.5445	1.41411
				16.9031	1.79202	17.5613	1.3513
				16.9191	1.76485	17.5781	1.39177
				16.9351	1.91881	17.5949	1.18032
				16.9511	1.51363	17.6117	1.49548
				16.9671	1.697	17.6286	1.66644
				16.9831	1.83257	17.6454	1.0959
				16.9991	1.69433	17.6622	1.22555
				17.015	1.88884	17.679	1.0055
				17.031	1.66945	17.6958	1.01911
				17.047	1.59802	17.7126	1.4137
				17.0631	1.81829	17.7294	1.0531
				17.0791	1.89474	17.7462	1.47799
				17.0951	1.78569	17.763	1.2927
				17.111	1.65632	17.7799	1.31735
				17.127	1.92121	17.7967	1.4562
				17.143	1.87001	17.8135	1.54258
				17.159	1.813	17.8303	1.60216
				17.175	1.78864	17.8471	1.05076
				17.191	2.0028	17.8639	1.55019
				17.2069	2.0144	17.8807	1.78596
				17.223	1.65707	17.8975	1.41536
				17.239	1.65336	17.9143	0.85397
				17.255	1.8289	17.9311	1.66435
				17.271	1.82257	17.948	0.94171
				17.287	1.59338	17.9648	1.59757
				17.303	1.77287	17.9816	1.66129
				17.3189	1.77828	17.9984	1.41331
				17.3349	1.72283	18.0152	2.06005
				17.3509	1.84074	18.032	1.7822
				17.3669	1.49875	18.0489	1.14938
				17.383	1.87823	18.0657	1.95963
				17.399	1.55508	18.0824	1.25501
				17.4149	1.78824	18.0993	1.18194
				17.4309	1.80034	18.1161	1.70499
				17.4469	1.79419	18.1329	1.58934
				17.4629	1.54748	18.1497	1.74818
				17.4789	1.86106	18.1665	1.42856
				17.4949	1.88978	18.1833	1.59621
				17.5109	1.7844	18.2001	1.66865
				17.5268	1.42065	18.217	1.48481
				17.5429	1.56299	18.2338	1.28787
				17.5589	1.84845	18.2505	1.46002
				17.5749	1.49165
				17.5909	1.537
				17.6069	1.74754
				17.6228	1.50599
				17.6388	1.9366
				17.6548	1.41964
				17.6708	1.8804
				17.6868	1.55283
				17.7029	1.65117
				17.7188	1.75793
				17.7348	1.52057
				17.7508	1.56353
				17.7668	1.49623
				17.7828	1.63226
				17.7988	1.58654
				17.8148	1.70264
				17.8307	1.48716
				17.8468	1.5462
				17.8628	1.7439
				17.8788	1.54262
				17.8948	1.86048
				17.9108	1.6745
				17.9267	1.42579
				17.9427	1.584
				17.9587	1.5133
				17.9747	1.41801
				17.9907	1.46454
				18.0068	1.58564
				18.0228	1.6037
				18.0387	1.59033
				18.0547	1.43426
				18.0707	1.60043
				18.0867	1.42224
				18.1027	1.42323
				18.1187	1.64657
				18.1347	1.47492
				18.1506	1.46373
				18.1667	1.75745
				18.1827	1.22246
				18.1987	1.70422
				18.2147	1.53267
				18.2306	1.31392
				18.2466	1.5199
				18.2626	1.46588
				18.2786	1.27535
				18.2946	1.60044
				18.3106	1.43114
				18.3267	1.55274
				18.3426	1.39733
				18.3586	1.08103
				18.3746	1.28708
				18.3906	1.35813
				18.4066	1.45212
				18.4226	1.52363
				18.4385	1.38931
				18.4546	1.65985
				18.4706	1.28876
				18.4866	1.45144
				18.5026	1.62857
				18.5186	1.56331
				18.5345	1.48704
				18.5505	1.28665
				18.5665	1.512
				18.5825	1.47048
				18.5985	1.60832
				18.6145	1.23501
				18.6305	1.49344
				18.6465	1.54494
				18.6625	1.43764
				18.6785	1.36254
				18.6945	1.51994
				18.7105	1.38512
				18.7265	1.42874
				18.7424	1.10535
				18.7584	1.50579
				18.7745	1.51994
				18.7905	1.73631
				18.8065	1.63421
				18.8225	1.32299
				18.8385	1.3159
				18.8544	1.32667
				18.8704	1.35556
				18.8864	1.24117
				18.9024	1.24578
				18.9184	1.23931
				18.9344	1.37469
				18.9504	1.41533
				18.9664	1.44302
				18.9824	1.30742
				18.9984	1.28037
				19.0144	1.26617
				19.0304	1.29962
				19.0463	1.33222
				19.0623	1.49098
				19.0784	1.43369
				19.0943	1.37849
				19.1104	1.26386
				19.1264	1.28832
				19.1424	1.19245
				19.1583	1.19824
				19.1743	1.39828
				19.1903	1.2645
				19.2063	1.29514
				19.2223	1.08963
				19.2383	1.32292
				19.2543	0.98362
				19.2703	1.32746
				19.2863	1.50547
				19.3023	0.95388
				19.3183	1.09277
				19.3343	1.20461
				19.3503	1.21157
				19.3662	1.14249
				19.3822	1.12754
				19.3983	1.20906
				19.4143	1.34453
				19.4303	1.42137
				19.4463	1.31494
				19.4622	1.42444
				19.4782	1.29812
				19.4942	1.37839
				19.5102	1.34733
				19.5262	1.09376
				19.5422	0.76419
				19.5582	1.16377
				19.5742	1.01577
				19.5902	1.26281
				19.6062	0.97912
				19.6222	1.02501
				19.6382	0.94861
				19.6542	1.17162
				19.6701	0.74609
				19.6861	1.25106
				19.7021	0.82974
				19.7182	1.38491
				19.7342	0.86769
				19.7502	1.00741
				19.7661	1.30217
				19.7821	0.87628
				19.7981	1.3448
				19.8141	0.97557
				19.8301	0.95101
				19.8461	0.8752
				19.8621	1.09979
				19.8781	1.07548
				19.8941	0.89216
				19.9101	1.00437
				19.9261	0.89798
				19.9421	1.02319
				19.9581	1.28788
				19.974	0.94217
				19.99	1.39265
				20.006	0.73394
				20.0221	0.81727
				20.038	1.14273
				20.0541	1.00141
				20.07	1.39617
				20.086	0.94685
				20.102	0.9692
				20.118	1.27262
				20.134	0.85827
				20.15	0.90881
				20.166	1.18834
				20.182	1.17856
				20.198	1.08675
				20.214	1.0999
				20.23	0.91959
				20.246	1.29653
				20.262	0.96047
				20.2779	1.08301
				20.2939	1.04359
				20.3099	0.84589
				20.3259	0.938
				20.342	1.33793
				20.358	1.3006
				20.3739	1.18242
				20.3899	0.82147
				20.4059	1.11686
				20.4219	0.84358
				20.4379	0.7797
				20.4539	1.10014
				20.4699	0.79656
				20.4858	1.06107
				20.5019	0.70487
				20.5179	1.05371
				20.5339	0.77878
				20.5499	0.91916
				20.5659	1.18173
				20.5818	0.80583
				20.5978	0.8778
				20.6138	0.9975
				20.6298	1.20365
				20.6458	1.06775
				20.6619	1.09218
				20.6778	0.90284
				20.6938	0.68543
				20.7098	0.45182
				20.7258	0.75474
				20.7418	1.07119
				20.7578	1.00178
				20.7738	0.84868
				20.7898	1.08261
				20.8058	1.24546
				20.8218	0.89882
				20.8378	0.95884
				20.8538	0.88491
				20.8698	0.76459
				20.8857	0.71318
				20.9017	0.35264
				20.9177	0.59088
				20.9337	0.76496
				20.9497	0.84364
				20.9657	0.981
				20.9818	0.97157
				20.9977	0.83333
				21.0137	0.95745
				21.0297	0.63673
				21.0457	0.82711
				21.0617	0.98002
				21.0777	1.14553
				21.0937	0.89184
				21.1096	0.81687
				21.1257	0.65784
				21.1417	0.70804
				21.1577	0.81878
				21.1737	0.54564
				21.1896	0.96099
				21.2056	0.63453
				21.2216	0.69825
				21.2376	0.76183
				21.2536	0.85316
				21.2696	0.78435
				21.2857	0.58728
				21.3016	1.01109
				21.3176	0.87917
				21.3336	0.6944
				21.3496	0.72649
				21.3656	0.93508
				21.3816	0.92546
				21.3975	0.9415
				21.4136	0.81314
				21.4295	0.66534
				21.4456	0.78402
				21.4616	0.82695
				21.4776	0.8298
				21.4936	0.53543
				21.5095	0.85543
				21.5255	0.80079
				21.5415	0.95471
				21.5575	1.06721
				21.5735	0.76176
				21.5895	0.73933
				21.6055	0.5766
				21.6215	0.57869
				21.6375	0.94581
				21.6535	0.60959
				21.6695	0.52483
				21.6855	1.34727
				21.7014	0.83477
				21.7174	1.09863
				21.7335	0.2127
				21.7495	0.81872
				21.7655	0.59055
				21.7815	0.70314
				21.7975	1.2447
				21.8134	0.89004
				21.8294	0.66884
				21.8454	0.82613
				21.8614	0.70256
				21.8774	0.67579
				21.8934	0.85707
				21.9094	0.41447
				21.9254	0.78588
				21.9414	0.58139
				21.9574	0.95027
				21.9734	0.45322
				21.9894	0.95766
				22.0053	0.76478
				22.0213	0.37764
				22.0373	0.54615
				22.0533	0.95152
				22.0694	1.18122
				22.0854	0.60136
				22.1014	0.70711
				22.1173	0.66906
				22.1333	0.72655
				22.1493	0.88808
				22.1653	0.47121
				22.1813	0.60263
				22.1973	0.74463
				22.2133	0.43945
				22.2293	0.66449
				22.2453	0.55088
				22.2613	0.52011
				22.2773	1.03146
				22.2933	0.70283
				22.3093	0.55266
				22.3252	1.06522
				22.3412	0.94761
				22.3573	0.91962
				22.3733	0.33482
				22.3893	0.66087
				22.4053	0.72452
				22.4212	0.74863
				22.4372	0.81524
				22.4532	0.81346
				22.4692	0.58685
				22.4852	0.83697
				22.5012	0.76511
				22.5172	0.44832
				22.5332	0.54171
				22.5492	0.85854
				22.5652	0.75319
				22.5812	0.80328
				22.5972	-0.00423
				22.6132	0.86883
				22.6291	0.85015
				22.6451	0.82935
				22.6611	0.33842
				22.6772	0.7482
				22.6932	0.664
				22.7092	0.17079
				22.7251	0.34277
				22.7411	0.20279
				22.7571	0.88695
				22.7731	0.8554
				22.7891	0.51215
				22.8051	0.7205
				22.8211	0.66103
				22.8371	0.55455
				22.8531	0.45761
				22.8691	0.638
				22.8851	0.94639
				22.9011	0.6203
				22.9171	0.24018
				22.933	0.79091
				22.949	0.67817
				22.965	0.88994
				22.981	0.59347
				22.9971	0.37895
				23.0131	0.17729
				23.029	0.56586
				23.045	0.38574
				23.061	0.64014
				23.077	0.26677
				23.093	0.23936
				23.109	0.82275
				23.125	-0.07138
				23.141	0.24724
				23.157	0.64336
				23.173	0.47761
				23.189	0.77062
				23.205	0.38393
				23.221	0.56055
				23.2369	0.79294
				23.2529	0.4785
				23.2689	0.75747
				23.2849	0.04976
				23.301	0.55797
				23.317	0.84568
				23.3329	0.67551
				23.3489	0.75504
				23.3649	0.88007
				23.3809	0.34308
				23.3969	0.87607
				23.4129	0.4646
				23.4289	0.39286
				23.4448	0.61215
				23.4609	0.4081
				23.4769	0.49977
				23.4929	0.46308
				23.5089	0.85444
				23.5249	0.60286
				23.5408	0.59133
				23.5568	0.41222
				23.5728	0.65397
				23.5888	0.82171
				23.6048	0.87075
				23.6209	0.34095
				23.6369	0.47665
				23.6528	0.48104
				23.6688	0.38037
				23.6848	0.44183
				23.7008	0.70965
				23.7168	0.53377
				23.7328	0.47533
				23.7488	0.41264
				23.7648	0.62247
				23.7808	0.40908
				23.7968	0.84469
				23.8128	0.31085
				23.8288	0.25507
				23.8447	0.81132
				23.8607	0.42114
				23.8767	0.52679
				23.8927	0.46789
				23.9087	0.51314
				23.9247	0.58297
				23.9408	0.22697
				23.9567	0.41572
				23.9727	0.41604
				23.9887	0.66095
				24.0047	0.22003
				24.0207	0.15355
				24.0367	0.67879
				24.0526	0.30198
				24.0687	0.55734
				24.0847	0.36656
				24.1007	0.56982
				24.1167	0.79369
				24.1327	0.69101
				24.1486	0.7732
				24.1646	0.5983
				24.1806	0.8975
				24.1966	0.20728
				24.2126	0.78662
				24.2286	0.41091
				24.2447	0.76522
				24.2606	0.53197
				24.2766	0.27616
				24.2926	0.36013
				24.3086	0.37456
				24.3246	0.01234
				24.3406	0.67443
				24.3565	0.31236
				24.3726	0.1973
				24.3885	0.68981
				24.4046	0.57813
				24.4206	0.28182
				24.4366	-0.03645
				24.4526	0.61715
				24.4685	0.66274
				24.4845	0.60754
				24.5005	0.44763
				24.5165	-0.21737
				24.5325	0.70522
				24.5485	0.7271
				24.5645	0.56076
				24.5805	0.98126
				24.5965	0.08014
				24.6125	0.66613
				24.6285	0.88613
				24.6445	0.26822
				24.6604	-0.12209
				24.6764	0.51041
				24.6925	-0.15687
				24.7085	0.27749
				24.7245	0.74372
				24.7405	0.48536
				24.7565	0.59948
				24.7724	0.14836
				24.7884	0.5179
				24.8044	0.7243
				24.8204	0.55566
				24.8364	0.33506
				24.8524	0.48602
				24.8684	0.69372
				24.8844	0.44413
				24.9004	0.68196
				24.9164	0.27673
				24.9324	0.51041
				24.9484	0.27971
				24.9644	0.27342
				24.9803	0.70877
				24.9963	0.04934
				25.0124	0.90779
				25.0284	0.2725
				25.0444	0.47519
				25.0604	0.77125
				25.0763	0.38156
				25.0923	0.96106
				25.1083	0.68342
				25.1243	0.11655
				25.1403	0.17467
				25.1563	0.34048
				25.1723	0.65467
				25.1883	-0.40141
				25.2043	0.18711
				25.2203	-0.03058
				25.2363	0.70007
				25.2523	0.58701
				25.2683	0.87537
				25.2842	0.58138
				25.3002	0.1648
				25.3163	0.50389
				25.3322	0.68689
				25.3483	0.11225
				25.3643	0.49337
				25.3802	0.99156
				25.3962	0.25344
				25.4122	0.4742
				25.4282	0.46225
				25.4442	0.40875
				25.4602	0.55655
				25.4762	0.52044
				25.4922	0.47291
				25.5082	0.29688
				25.5242	0.4478
				25.5402	0.93542
				25.5562	0.60223
				25.5722	-0.138
				25.5881	0.32347
				25.6041	0.44907
				25.6201	0.45022
				25.6362	0.79092
				25.6522	0.18011
				25.6682	0.23652
				25.6841	0.2365
				25.7001	1.08355
				25.7161	0.36895
				25.7321	0.65024
				25.7481	0.50143
				25.7641	0.33003
				25.7801	0.80898
				25.7961	0.77239
				25.8121	0.67117
				25.8281	0.27572
				25.8441	-0.00539
				25.8601	0.66521
				25.8761	0.46832
				25.892	0.28505
				25.908	-0.59949
				25.924	0.79638
				25.94	0.08802
				25.9561	0.07859
				25.9721	0.56402
				25.988	0.20329
				26.004	0.15924
				26.02	1.00328
				26.036	0.8545
				26.052	0.64632
				26.068	0.10207
				26.084	-0.29023
				26.1	0.85877
				26.116	0.83465
				26.132	0.65065
				26.148	0.64283
				26.164	-0.39496
				26.18	0.93137
				26.1959	0.756
				26.2119	0.17169
				26.2279	0.24094
				26.2439	0.44413
				26.2599	0.39524
				26.276	0.29694
				26.2919	0.41706
				26.3079	0.41912
				26.3239	0.67652
				26.3399	0.45906
				26.3559	0.71704
				26.3719	0.54056
				26.3879	1.13253
				26.4038	0.44424
				26.4199	1.4153
				26.4359	0.38979
				26.4519	0.9912
				26.4679	0.08967
				26.4839	0.1657
				26.4998	0.92495
				26.5158	0.19806
				26.5318	0.67066
				26.5478	0.12812
				26.5638	0.42668
				26.5799	-0.85433
				26.5959	0.70596
				26.6118	0.89759
				26.6278	1.35147
				26.6438	1.18629
				26.6598	-0.46711
				26.6758	1.73421
				26.6918	1.02875
				26.7078	-0.32219
				26.7238	0.22052
				26.7398	1.41204
				26.7558	1.07235
				26.7718	0.67958
				26.7878	-0.228
				26.8037	1.07468
				26.8197	0.17678
				26.8357	1.51648
				26.8517	0.18225
				26.8677	0.36718
				26.8837	0.69445
				26.8998	0.68352
				26.9157	-0.31235
				26.9317	0.71896
				26.9477	0.89412
				26.9637	1.11234
				26.9797	0.37486
				26.9957	0.39613
				27.0116	0.61261
				27.0277	0.58938
				27.0437	0.53461
				27.0597	-0.12592
				27.0757	0.31261
				27.0917	0.73848
				27.1077	0.2999
				27.1236	1.34077
				27.1396	0.16818
				27.1556	0.91617
				27.1716	0.39058
				27.1876	-0.99186
				27.2036	0.89095
				27.2196	-0.50296
				27.2356	0.70951
				27.2516	1.4096
				27.2676	1.03067
				27.2836	0.52744
				27.2996	0.89402
				27.3155	1.29037
				27.3316	-0.97405
				27.3475	0.36746
				27.3636	-0.39648
				27.3796	0.91946
				27.3956	1.98413
				27.4116	0.35979
				27.4275	0.49365
				27.4435	0.74123
				27.4595	-1.51468
				27.4755	0.8345
				27.4915	-1.35768
				27.5075	-0.60525
				27.5235	-0.69787
				27.5395	-0.71199
				27.5555	1.32388
				27.5715	-0.95961
				27.5875	0.2719
				27.6035	1.26115
				27.6194	2.8967
				27.6354	0.27639
				27.6515	0.25637
				27.6675	-0.09154
				27.6835	1.0859
				27.6995	0.9778
				27.7155	-1.22553
				27.7314	2.18021
				27.7474	2.38612
				27.7634	0.27629
				27.7794	0.24322
				27.7954	2.1971
				27.8114	2.22518
				27.8274	2.08101
				27.8434	0.39193
				27.8594	3.59575
				27.8754	1.35937
				27.8914	-3.56602
				27.9074	0.55193
				27.9234	1.8683
				27.9393	-3.04545
				27.9553	2.96825
				27.9714	-1.08782

## Sheet: Fig 2e
	Δε [L*mol-1*cm-1]
Wavelength [nm]	0 M TFE	SD	8 M TFE	SD
260	-0.03919	0.01337	-0.07594	0.04763
259	-0.03435	0.02249	-0.07738	0.05819
258	-0.0401	0.02821	-0.0677	0.05745
257	-0.04213	0.03218	-0.07398	0.04841
256	-0.01284	0.02568	-0.08435	0.04976
255	-0.02021	0.02556	-0.0702	0.03628
254.5	-0.0294	0.01731	-0.07159	0.03221
254	-0.03031	0.02071	-0.06956	0.02615
253.5	-0.03649	0.02461	-0.07236	0.02365
253	-0.02956	0.03573	-0.06452	0.02759
252	-0.02362	0.03135	-0.07046	0.03393
251	-0.02295	0.03146	-0.09078	0.02638
250	-0.02958	0.03414	-0.09351	0.03147
249	-0.03358	0.03408	-0.10118	0.03672
248	-0.05075	0.04185	-0.12534	0.04763
247	-0.06211	0.04754	-0.1661	0.02736
246	-0.08379	0.0417	-0.21658	0.0425
245	-0.11794	0.04417	-0.27217	0.0693
244	-0.16339	0.05373	-0.34989	0.05503
243	-0.22268	0.05086	-0.46976	0.04128
242	-0.30854	0.05324	-0.60442	0.05544
241	-0.41379	0.07152	-0.79619	0.0532
240	-0.54513	0.08236	-1.05395	0.04129
239	-0.69879	0.12181	-1.33244	0.01874
238	-0.89273	0.15861	-1.68007	0.0268
237	-1.17116	0.1769	-2.13615	0.0569
236	-1.48936	0.2086	-2.67203	0.08085
235	-1.81873	0.23385	-3.28178	0.10921
234	-2.23714	0.25317	-4.02513	0.15332
233	-2.72013	0.28942	-4.84282	0.18509
232	-3.24875	0.33658	-5.75396	0.26583
231	-3.80693	0.39668	-6.75386	0.33499
230	-4.37266	0.44009	-7.79071	0.40612
229	-4.97938	0.45012	-8.85144	0.51189
228	-5.54465	0.50092	-9.89063	0.60249
227	-6.04087	0.57435	-10.8577	0.70754
226	-6.48815	0.59451	-11.7396	0.814
225	-6.89112	0.5959	-12.5303	0.87688
224	-7.21365	0.59324	-13.1671	0.93367
223	-7.42189	0.61588	-13.6439	1.0313
222	-7.51733	0.608	-13.965	1.07007
221	-7.56734	0.5658	-14.168	1.08537
220	-7.56794	0.58599	-14.2696	1.11052
219	-7.47519	0.60554	-14.2666	1.1225
218	-7.35589	0.56846	-14.1677	1.18443
217	-7.24667	0.52168	-14.0736	1.18146
216	-7.15134	0.5695	-13.9686	1.12113
215	-7.06556	0.59848	-13.8151	1.08034
214	-6.96949	0.58819	-13.7591	1.06612
213	-6.96662	0.58996	-13.7725	1.06373
212	-6.997	0.5952	-13.9222	1.00838
211	-7.1541	0.62649	-14.3031	0.99926
210	-7.43744	0.61527	-14.6937	0.94199
209	-7.67193	0.63071	-15.1634	1.05154
208	-7.74658	0.65064	-15.4288	1.10878
207	-7.72014	0.58998	-15.3398	1.11478
206	-7.37418	0.55522	-14.7618	1.1452
205	-6.75918	0.62176	-13.5167	1.13855
204	-5.93294	0.4998	-11.6872	1.12151
203	-4.83049	0.31045	-9.42899	1.00684
202	-3.44569	0.20352	-6.48337	0.76548
201	-1.75275	0.06661	-3.02393	0.4213
200	0.15868	0.0913	0.89312	0.11215
199	2.44798	0.20451	5.41999	0.19746
198	4.86969	0.41756	10.4911	0.52492
197	7.46059	0.46475	15.8979	0.90052
196	10.0018	0.68952	21.1391	1.42054
195	12.1448	0.92108	25.7211	1.88497
194	13.8608	0.86695	29.3779	2.1486
193	15.0922	0.90605	31.7455	2.44081
192	15.7272	0.96719	33.4243	2.85167
191	15.8978	1.01426	34.0189	3.09996
190	15.4693	1.1011	33.7435	2.80226

## Sheet: Fig 2f
	Δε [L*mol-1*cm-1]
Wavelength [nm]	0 M TFE	SD	8 M TFE	SD
260	-0.19745	0.09942	0.31605	0.33211
259	-0.19449	0.14888	0.27459	0.36057
258	-0.18116	0.02349	0.25612	0.32394
257	-0.25925	0.04271	0.31246	0.28262
256	-0.29658	0.09524	0.27207	0.29527
255	-0.24686	0.00627	0.32283	0.24071
254	-0.26682	0.15265	0.33587	0.33202
253	-0.24555	0.17364	0.31286	0.40653
252	-0.17932	0.13372	0.25911	0.32821
251	-0.11476	0.2013	0.26075	0.23945
250	-0.0839	0.22775	0.21185	0.1971
249	-0.02323	0.26637	0.18653	0.28075
248	-0.07961	0.24937	0.27035	0.30649
247	-0.10919	0.24854	0.24446	0.24625
246	-0.16703	0.23901	0.13341	0.30121
245	-0.22927	0.24178	0.0801	0.23982
244	-0.34524	0.25178	-0.07803	0.19517
243	-0.38054	0.31463	-0.25971	0.07896
242	-0.57742	0.27506	-0.3913	0.18537
241	-0.74425	0.28176	-0.58019	0.15288
240	-1.01745	0.21177	-0.7886	0.28853
239	-1.25505	0.20773	-1.03635	0.34492
238	-1.55453	0.21019	-1.45466	0.32539
237	-2.03159	0.23034	-1.94892	0.43049
236	-2.49855	0.3455	-2.61872	0.58935
235	-3.07588	0.3376	-3.22473	0.8143
234	-3.65018	0.37979	-4.01273	0.83786
233	-4.30496	0.49129	-4.82124	0.89229
232	-5.09579	0.47821	-5.57536	1.08027
231	-5.89623	0.42921	-6.53582	1.2514
230	-6.66809	0.45272	-7.59008	1.46714
229	-7.54599	0.5424	-8.7281	1.77029
228	-8.38146	0.74799	-9.75708	1.87641
227	-9.2116	0.79315	-10.6605	1.86725
226	-9.84595	0.80479	-11.4653	1.99821
225	-10.4482	0.63236	-12.1961	2.08842
224	-10.8069	0.6653	-12.8076	2.29516
223	-11.1039	0.63233	-13.3038	2.30307
222	-11.1623	0.69445	-13.7067	2.41124
221	-11.2073	0.70154	-14.0324	2.33675
220	-11.1412	0.74908	-14.0658	2.35264
219	-11.1665	0.68432	-13.9436	2.46221
218	-10.9086	0.72168	-13.908	2.46909
217	-10.6845	0.80852	-13.8763	2.48624
216	-10.3028	0.98479	-13.7069	2.40917
215	-10.0591	0.88277	-13.5701	2.3078
214	-9.761	0.84733	-13.4424	2.52567
213	-9.60788	0.93998	-13.5686	2.5835
212	-9.6024	1.12531	-13.6277	2.41429
211	-9.5418	1.27619	-13.6602	2.46412
210	-9.47627	1.03085	-14.3027	2.14622
209	-9.37163	0.95119	-14.7542	2.18224
208	-9.19643	1.26608	-14.6301	1.97789
207	-8.43554	1.41845	-14.1942	1.89961
206	-7.05016	1.49077	-13.6664	1.89573
205	-5.1233	1.46661	-12.4189	1.12458
204	-2.8676	1.72855	-10.4576	1.15499
203	-0.34664	1.90055	-8.12933	0.80562
202	2.25935	2.30222	-4.98746	0.35649
201	5.34856	2.65216	-1.66653	0.91443
200	8.60722	1.24667	1.92691	1.19567
199	12.7288	1.59026	6.91855	2.50165
198	16.8175	2.65992	12.6141	3.702
197	20.8191	2.56611	17.8288	3.81333
196	23.2319	2.09626	23.0256	4.62978
195	25.5195	2.47016	27.4809	5.41847
194	27.3176	1.92105	29.3132	5.99786
193	28.1042	2.09101	31.4804	7.01227
192	27.602	2.4916	33.0319	5.63892
191	27.1883	2.1671	33.5059	5.43971
190	25.4604	1.2332	32.699	6.19036
