# Supplementary material for: IM30 IDPs form a membrane-protective carpet upon super-complex disassembly
Source: Commun Biol. 2020 Oct 21;3:595. doi: 10.1038/s42003-020-01314-4 (PMC7577978; doi:10.1038/s42003-020-01314-4)
Supplement: Supplementary file 4 — Supplementary Data 2 [file 42003_2020_1314_MOESM4_ESM.xlsx]

## Sheet: Metadata
Overview of data obtained by hydrogen-deuterium exchange mass spectrometry (HDX-MS)
Dataset	IM30 versus IM30*
Conditions of H/D exchange	25 °C in 20 mM Hepes-Na pH 7.6; final D2O = 90 %
Timecourse of H/D exchange	10, 95, 1,000, 10,000 s
Replicates	3, technical (separate H/D exchange reactions measured)
Number of Peptides	107
Sequence coverage [%]	91.7
Redundancy	4.85
Significance criterium applied	Dynamics of the deuterium incorporation curves.

## Sheet: Dataset
Protein state	Start	End	Peptide sequence	Peptide mass [Da]	Retention time [min]	Retention time SD [min]	HDX time [s]	Uptake [Da]	Uptake SD [Da]
IM30*	-22	-8	MGHHHHHHHHHHSSG	1807.75	6.92167	0.005072	0	0	0
IM30*	-22	-8	MGHHHHHHHHHHSSG	1807.75	6.94438	0.005904	10	8.78109	0.085666
IM30*	-22	-8	MGHHHHHHHHHHSSG	1807.75	6.94681	0.003282	95	8.49915	0.068446
IM30*	-22	-8	MGHHHHHHHHHHSSG	1807.75	6.95045	0.008395	1000	8.35448	0.076005
IM30*	-22	-8	MGHHHHHHHHHHSSG	1807.75	6.94522	0.005712	10000	8.28739	0.016249
IM30	-22	-8	MGHHHHHHHHHHSSG	1807.75	6.9372	0.008428	0	0	0
IM30	-22	-8	MGHHHHHHHHHHSSG	1807.75	6.93557	0.012357	10	8.87653	0.059887
IM30	-22	-8	MGHHHHHHHHHHSSG	1807.75	6.94505	0.005199	95	8.28351	0.119942
IM30	-22	-8	MGHHHHHHHHHHSSG	1807.75	6.94551	0.008739	1000	8.29612	0.154911
IM30	-22	-8	MGHHHHHHHHHHSSG	1807.75	6.9389	0.006706	10000	8.01776	0.150188
IM30*	-5	5	DDDDKHLGLFD	1288.56	9.42747	0.005838	0	0	0
IM30*	-5	5	DDDDKHLGLFD	1288.56	9.45896	0.002212	10	6.92486	0.063932
IM30*	-5	5	DDDDKHLGLFD	1288.56	9.4508	0.009275	95	6.62455	0.040806
IM30*	-5	5	DDDDKHLGLFD	1288.56	9.45194	0.008083	1000	6.53753	0.043814
IM30*	-5	5	DDDDKHLGLFD	1288.56	9.44152	0.006696	10000	6.44054	0.013228
IM30	-5	5	DDDDKHLGLFD	1288.56	9.43572	0.004982	0	0	0
IM30	-5	5	DDDDKHLGLFD	1288.56	9.45673	0.00459	10	3.21817	0.028143
IM30	-5	5	DDDDKHLGLFD	1288.56	9.44935	0.006543	95	3.92339	0.041632
IM30	-5	5	DDDDKHLGLFD	1288.56	9.46368	0.003672	1000	5.14625	0.040982
IM30	-5	5	DDDDKHLGLFD	1288.56	9.44834	0.006347	10000	5.95366	0.118753
IM30*	4	9	FDRLGR	762.413	6.60511	0.004538	0	0	0
IM30*	4	9	FDRLGR	762.413	6.63678	0.003086	10	2.05834	0.026123
IM30*	4	9	FDRLGR	762.413	6.6448	0.014349	95	2.01174	0.021679
IM30*	4	9	FDRLGR	762.413	6.64181	0.007094	1000	1.99558	0.031867
IM30*	4	9	FDRLGR	762.413	6.6355	0.010842	10000	1.97982	0.019106
IM30	4	9	FDRLGR	762.413	6.64139	0.008426	0	0	0
IM30	4	9	FDRLGR	762.413	6.66308	0.013507	10	0.914535	0.018208
IM30	4	9	FDRLGR	762.413	6.68689	0.01303	95	1.18186	0.026967
IM30	4	9	FDRLGR	762.413	6.67685	0.012793	1000	1.66105	0.031389
IM30	4	9	FDRLGR	762.413	6.66946	0.004768	10000	1.87462	0.054858
IM30*	5	15	DRLGRVVRANL	1267.75	7.54031	0.005728	0	0	0
IM30*	5	15	DRLGRVVRANL	1267.75	7.56929	0.00659	10	6.27019	0.051858
IM30*	5	15	DRLGRVVRANL	1267.75	7.57141	0.007075	95	6.1308	0.049224
IM30*	5	15	DRLGRVVRANL	1267.75	7.57164	0.004642	1000	6.03815	0.048774
IM30*	5	15	DRLGRVVRANL	1267.75	7.55884	0.007382	10000	6.00818	0.018431
IM30	5	15	DRLGRVVRANL	1267.75	7.58528	0.005235	0	0	0
IM30	5	15	DRLGRVVRANL	1267.75	7.60719	0.006312	10	2.00887	0.01767
IM30	5	15	DRLGRVVRANL	1267.75	7.61354	0.001764	95	2.43637	0.100728
IM30	5	15	DRLGRVVRANL	1267.75	7.60848	0.006439	1000	3.26193	0.054084
IM30	5	15	DRLGRVVRANL	1267.75	7.59507	0.00615	10000	4.08253	0.094763
IM30*	8	15	GRVVRANL	883.535	6.61842	0.004872	0	0	0
IM30*	8	15	GRVVRANL	883.535	6.66376	0.002087	10	3.83727	0.054267
IM30*	8	15	GRVVRANL	883.535	6.67047	0.014809	95	3.71552	0.043078
IM30*	8	15	GRVVRANL	883.535	6.66758	0.004539	1000	3.713	0.038843
IM30*	8	15	GRVVRANL	883.535	6.65891	0.01124	10000	3.71559	0.032875
IM30	8	15	GRVVRANL	883.535	6.6597	0.007452	0	0	0
IM30	8	15	GRVVRANL	883.535	6.69849	0.015543	10	1.21563	0.033538
IM30	8	15	GRVVRANL	883.535	6.71553	0.005909	95	1.45645	0.039173
IM30	8	15	GRVVRANL	883.535	6.70722	0.007589	1000	1.834	0.027599
IM30	8	15	GRVVRANL	883.535	6.7031	0.00512	10000	2.2268	0.022961
IM30*	10	17	VVRANLND	899.482	6.49059	0.003151	0	0	0
IM30*	10	17	VVRANLND	899.482	6.53327	0.006766	10	3.74899	0.060078
IM30*	10	17	VVRANLND	899.482	6.53518	0.006736	95	3.63954	0.026956
IM30*	10	17	VVRANLND	899.482	6.53239	0.004439	1000	3.57281	0.021648
IM30*	10	17	VVRANLND	899.482	6.52833	0.006552	10000	3.48809	0.021638
IM30	10	17	VVRANLND	899.482	6.52686	0.00524	0	0	0
IM30	10	17	VVRANLND	899.482	6.53891	0.009933	10	0.842303	0.033972
IM30	10	17	VVRANLND	899.482	6.55969	0.008907	95	1.26397	0.02034
IM30	10	17	VVRANLND	899.482	6.5499	0.009026	1000	1.62319	0.020475
IM30	10	17	VVRANLND	899.482	6.54281	0.00556	10000	1.96188	0.027839
IM30*	11	15	VRANL	571.344	7.0343	0.004313	0	0	0
IM30*	11	15	VRANL	571.344	7.08177	0.005334	10	2.3444	0.025301
IM30*	11	15	VRANL	571.344	7.08584	0.008569	95	2.25878	0.025852
IM30*	11	15	VRANL	571.344	7.08552	0.003952	1000	2.21404	0.018736
IM30*	11	15	VRANL	571.344	7.07722	0.006218	10000	2.1941	0.01178
IM30	11	15	VRANL	571.344	7.07264	0.005564	0	0	0
IM30	11	15	VRANL	571.344	7.09434	0.007671	10	0.84535	0.02829
IM30	11	15	VRANL	571.344	7.10971	0.006271	95	0.869338	0.016663
IM30	11	15	VRANL	571.344	7.10502	0.008713	1000	1.04272	0.01451
IM30	11	15	VRANL	571.344	7.10023	0.006529	10000	1.25926	0.017288
IM30*	16	20	NDLVS	546.264	7.22024	0.00301	0	0	0
IM30*	16	20	NDLVS	546.264	7.23995	0.005345	10	1.44854	0.02227
IM30*	16	20	NDLVS	546.264	7.24353	0.00626	95	1.47811	0.024263
IM30*	16	20	NDLVS	546.264	7.24207	0.003217	1000	1.46894	0.025975
IM30*	16	20	NDLVS	546.264	7.23541	0.005484	10000	1.45319	0.021019
IM30	16	20	NDLVS	546.264	7.23784	0.00693	0	0	0
IM30	16	20	NDLVS	546.264	7.24658	0.009484	10	0.530987	0.029131
IM30	16	20	NDLVS	546.264	7.26063	0.007907	95	0.672162	0.026051
IM30	16	20	NDLVS	546.264	7.25368	0.00807	1000	0.875831	0.02107
IM30	16	20	NDLVS	546.264	7.24987	0.003774	10000	1.05525	0.019742
IM30*	16	30	NDLVSKAEDPEKVLE	1684.85	8.34593	0.005281	0	0	0
IM30*	16	30	NDLVSKAEDPEKVLE	1684.85	8.37074	0.000962	10	6.09012	0.014192
IM30*	16	30	NDLVSKAEDPEKVLE	1684.85	8.36421	0.007285	95	7.57683	0.060964
IM30*	16	30	NDLVSKAEDPEKVLE	1684.85	8.36092	0.005552	1000	7.7698	0.036877
IM30*	16	30	NDLVSKAEDPEKVLE	1684.85	8.3537	0.005533	10000	7.71143	0.019036
IM30	16	30	NDLVSKAEDPEKVLE	1684.85	8.36917	0.005791	0	0	0
IM30	16	30	NDLVSKAEDPEKVLE	1684.85	8.38516	0.005066	10	2.27486	0.043816
IM30	16	30	NDLVSKAEDPEKVLE	1684.85	8.38295	0.002962	95	3.35315	0.062187
IM30	16	30	NDLVSKAEDPEKVLE	1684.85	8.38345	0.004375	1000	4.64525	0.055272
IM30	16	30	NDLVSKAEDPEKVLE	1684.85	8.37257	0.005802	10000	5.48593	0.121527
IM30*	16	31	NDLVSKAEDPEKVLEQ	1812.91	8.38662	0.003608	0	0	0
IM30*	16	31	NDLVSKAEDPEKVLEQ	1812.91	8.40889	0.001692	10	6.14182	0.080664
IM30*	16	31	NDLVSKAEDPEKVLEQ	1812.91	8.40581	0.010615	95	7.97308	0.055357
IM30*	16	31	NDLVSKAEDPEKVLEQ	1812.91	8.3923	0.008616	1000	8.04375	0.113007
IM30*	16	31	NDLVSKAEDPEKVLEQ	1812.91	8.3895	0.004038	10000	8.01166	0.064571
IM30	16	31	NDLVSKAEDPEKVLEQ	1812.91	8.4146	0.006247	0	0	0
IM30	16	31	NDLVSKAEDPEKVLEQ	1812.91	8.42958	0.004516	10	2.37805	0.031208
IM30	16	31	NDLVSKAEDPEKVLEQ	1812.91	8.42609	0.002561	95	3.35704	0.066166
IM30	16	31	NDLVSKAEDPEKVLEQ	1812.91	8.42444	0.005987	1000	4.61374	0.114834
IM30	16	31	NDLVSKAEDPEKVLEQ	1812.91	8.41609	0.005427	10000	5.45425	0.106571
IM30*	16	33	NDLVSKAEDPEKVLEQAV	1983.02	9.23031	0.008058	0	0	0
IM30*	16	33	NDLVSKAEDPEKVLEQAV	1983.02	9.24171	0.00126	10	7.34123	0.066437
IM30*	16	33	NDLVSKAEDPEKVLEQAV	1983.02	9.21854	0.008954	95	9.78437	0.072725
IM30*	16	33	NDLVSKAEDPEKVLEQAV	1983.02	9.22091	0.007577	1000	10.1528	0.053709
IM30*	16	33	NDLVSKAEDPEKVLEQAV	1983.02	9.21065	0.005918	10000	10.1178	0.010683
IM30	16	33	NDLVSKAEDPEKVLEQAV	1983.02	9.2394	0.005162	0	0	0
IM30	16	33	NDLVSKAEDPEKVLEQAV	1983.02	9.25034	0.005163	10	3.04026	0.315597
IM30	16	33	NDLVSKAEDPEKVLEQAV	1983.02	9.23853	0.005067	95	4.35748	0.089594
IM30	16	33	NDLVSKAEDPEKVLEQAV	1983.02	9.24295	0.002509	1000	6.04843	0.053298
IM30	16	33	NDLVSKAEDPEKVLEQAV	1983.02	9.23076	0.006433	10000	7.04605	0.217758
IM30*	16	36	NDLVSKAEDPEKVLEQAVIDM	2342.17	10.571	0.006537	0	0	0
IM30*	16	36	NDLVSKAEDPEKVLEQAVIDM	2342.17	10.5852	0.003818	10	6.84871	0.027814
IM30*	16	36	NDLVSKAEDPEKVLEQAVIDM	2342.17	10.5492	0.008492	95	10.5183	0.089844
IM30*	16	36	NDLVSKAEDPEKVLEQAVIDM	2342.17	10.5483	0.007195	1000	12.0852	0.038503
IM30*	16	36	NDLVSKAEDPEKVLEQAVIDM	2342.17	10.5382	0.005014	10000	12.0418	0.031314
IM30	16	36	NDLVSKAEDPEKVLEQAVIDM	2342.17	10.5696	0.005362	0	0	0
IM30	16	36	NDLVSKAEDPEKVLEQAVIDM	2342.17	10.59	0.003743	10	2.06455	0.041404
IM30	16	36	NDLVSKAEDPEKVLEQAVIDM	2342.17	10.5706	0.010794	95	3.23323	0.112065
IM30	16	36	NDLVSKAEDPEKVLEQAVIDM	2342.17	10.5817	0.002644	1000	5.31248	0.074371
IM30	16	36	NDLVSKAEDPEKVLEQAVIDM	2342.17	10.5633	0.004219	10000	6.89513	0.151136
IM30*	18	31	LVSKAEDPEKVLEQ	1583.84	7.73746	0.004184	0	0	0
IM30*	18	31	LVSKAEDPEKVLEQ	1583.84	7.77088	0.002053	10	4.64405	0.019688
IM30*	18	31	LVSKAEDPEKVLEQ	1583.84	7.76592	0.008193	95	6.3025	0.036025
IM30*	18	31	LVSKAEDPEKVLEQ	1583.84	7.7637	0.005758	1000	6.52951	0.045673
IM30*	18	31	LVSKAEDPEKVLEQ	1583.84	7.75969	0.005865	10000	6.51141	0.019849
IM30	18	31	LVSKAEDPEKVLEQ	1583.84	7.77256	0.005889	0	0	0
IM30	18	31	LVSKAEDPEKVLEQ	1583.84	7.7966	0.005812	10	1.75079	0.021924
IM30	18	31	LVSKAEDPEKVLEQ	1583.84	7.7992	0.001201	95	2.69751	0.072674
IM30	18	31	LVSKAEDPEKVLEQ	1583.84	7.79706	0.006174	1000	3.89601	0.04294
IM30	18	31	LVSKAEDPEKVLEQ	1583.84	7.78782	0.005215	10000	4.67891	0.107196
IM30*	19	30	VSKAEDPEKVLE	1342.7	7.44718	0.004981	0	0	0
IM30*	19	30	VSKAEDPEKVLE	1342.7	7.48168	0.002592	10	3.52701	0.038862
IM30*	19	30	VSKAEDPEKVLE	1342.7	7.47788	0.008595	95	4.97008	0.028427
IM30*	19	30	VSKAEDPEKVLE	1342.7	7.47669	0.00554	1000	5.15943	0.04285
IM30*	19	30	VSKAEDPEKVLE	1342.7	7.46661	0.007202	10000	5.13938	0.025056
IM30	19	30	VSKAEDPEKVLE	1342.7	7.46928	0.004977	0	0	0
IM30	19	30	VSKAEDPEKVLE	1342.7	7.498	0.006942	10	1.42148	0.035919
IM30	19	30	VSKAEDPEKVLE	1342.7	7.50442	0.001573	95	2.25178	0.041099
IM30	19	30	VSKAEDPEKVLE	1342.7	7.49953	0.006963	1000	3.24547	0.039015
IM30	19	30	VSKAEDPEKVLE	1342.7	7.49173	0.005051	10000	3.84051	0.149718
IM30*	19	33	VSKAEDPEKVLEQAV	1640.86	8.82034	0.00419	0	0	0
IM30*	19	33	VSKAEDPEKVLEQAV	1640.86	8.84493	0.003325	10	4.58266	0.029553
IM30*	19	33	VSKAEDPEKVLEQAV	1640.86	8.81709	0.005061	95	7.30008	0.064141
IM30*	19	33	VSKAEDPEKVLEQAV	1640.86	8.81601	0.008153	1000	7.69465	0.017561
IM30*	19	33	VSKAEDPEKVLEQAV	1640.86	8.80544	0.008741	10000	7.66412	0.025752
IM30	19	33	VSKAEDPEKVLEQAV	1640.86	8.82287	0.00589	0	0	0
IM30	19	33	VSKAEDPEKVLEQAV	1640.86	8.85072	0.007802	10	1.57834	0.050795
IM30	19	33	VSKAEDPEKVLEQAV	1640.86	8.84496	0.002687	95	2.48452	0.043798
IM30	19	33	VSKAEDPEKVLEQAV	1640.86	8.84798	0.002564	1000	3.84068	0.060534
IM30	19	33	VSKAEDPEKVLEQAV	1640.86	8.82696	0.009104	10000	4.79762	0.204586
IM30*	19	36	VSKAEDPEKVLEQAVIDM	2000.01	10.3295	0.003922	0	0	0
IM30*	19	36	VSKAEDPEKVLEQAVIDM	2000.01	10.3493	0.002278	10	4.63413	0.061527
IM30*	19	36	VSKAEDPEKVLEQAVIDM	2000.01	10.3107	0.007076	95	8.2331	0.053753
IM30*	19	36	VSKAEDPEKVLEQAVIDM	2000.01	10.3088	0.009417	1000	9.7231	0.049774
IM30*	19	36	VSKAEDPEKVLEQAVIDM	2000.01	10.2986	0.007956	10000	9.69948	0.015089
IM30	19	36	VSKAEDPEKVLEQAVIDM	2000.01	10.3284	0.007076	0	0	0
IM30	19	36	VSKAEDPEKVLEQAVIDM	2000.01	10.3551	0.004108	10	1.39822	0.042388
IM30	19	36	VSKAEDPEKVLEQAVIDM	2000.01	10.3377	0.011744	95	2.49822	0.022303
IM30	19	36	VSKAEDPEKVLEQAVIDM	2000.01	10.3517	0.00355	1000	3.91063	0.060689
IM30	19	36	VSKAEDPEKVLEQAVIDM	2000.01	10.3277	0.006456	10000	5.34021	0.121434
IM30*	21	31	KAEDPEKVLEQ	1284.66	7.42062	0.004212	0	0	0
IM30*	21	31	KAEDPEKVLEQ	1284.66	7.46036	0.003966	10	2.74664	0.049957
IM30*	21	31	KAEDPEKVLEQ	1284.66	7.44842	0.007743	95	4.50711	0.048936
IM30*	21	31	KAEDPEKVLEQ	1284.66	7.44733	0.003598	1000	4.76971	0.044359
IM30*	21	31	KAEDPEKVLEQ	1284.66	7.43802	0.004664	10000	4.75969	0.038364
IM30	21	31	KAEDPEKVLEQ	1284.66	7.44387	0.00609	0	0	0
IM30	21	31	KAEDPEKVLEQ	1284.66	7.47188	0.006294	10	1.02392	0.023614
IM30	21	31	KAEDPEKVLEQ	1284.66	7.47588	0.00425	95	1.75151	0.012921
IM30	21	31	KAEDPEKVLEQ	1284.66	7.46803	0.005488	1000	2.6626	0.02166
IM30	21	31	KAEDPEKVLEQ	1284.66	7.46509	0.005184	10000	3.31971	0.155212
IM30*	21	36	KAEDPEKVLEQAVIDM	1813.91	10.276	0.005445	0	0	0
IM30*	21	36	KAEDPEKVLEQAVIDM	1813.91	10.2998	0.002578	10	3.56972	0.054041
IM30*	21	36	KAEDPEKVLEQAVIDM	1813.91	10.2668	0.009708	95	7.06919	0.060751
IM30*	21	36	KAEDPEKVLEQAVIDM	1813.91	10.2623	0.00885	1000	8.65447	0.014269
IM30*	21	36	KAEDPEKVLEQAVIDM	1813.91	10.2509	0.00651	10000	8.68712	0.019522
IM30	21	36	KAEDPEKVLEQAVIDM	1813.91	10.2786	0.007085	0	0	0
IM30	21	36	KAEDPEKVLEQAVIDM	1813.91	10.3135	0.004004	10	0.945802	0.027415
IM30	21	36	KAEDPEKVLEQAVIDM	1813.91	10.2949	0.012095	95	1.76861	0.087556
IM30	21	36	KAEDPEKVLEQAVIDM	1813.91	10.3065	0.003295	1000	3.17723	0.078332
IM30	21	36	KAEDPEKVLEQAVIDM	1813.91	10.2843	0.006737	10000	4.37379	0.119695
IM30*	31	35	QAVID	544.285	7.01971	0.006602	0	0	0
IM30*	31	35	QAVID	544.285	7.05182	0.006284	10	0.566542	0.015892
IM30*	31	35	QAVID	544.285	7.05312	0.008669	95	1.46306	0.009041
IM30*	31	35	QAVID	544.285	7.04545	0.002829	1000	2.37178	0.011226
IM30*	31	35	QAVID	544.285	7.03701	0.005507	10000	2.4291	0.00818
IM30	31	35	QAVID	544.285	6.86013	0.198881	0	0	0
IM30	31	35	QAVID	544.285	7.05382	0.008475	10	0.081058	0.049803
IM30	31	35	QAVID	544.285	7.07202	0.009551	95	0.171175	0.035894
IM30	31	35	QAVID	544.285	7.06162	0.011504	1000	0.36839	0.07923
IM30	31	35	QAVID	544.285	7.0573	0.004604	10000	0.653449	0.039524
IM30*	31	36	QAVIDM	675.326	8.72001	0.005471	0	0	0
IM30*	31	36	QAVIDM	675.326	8.76134	0.002261	10	0.626627	0.016998
IM30*	31	36	QAVIDM	675.326	8.75537	0.005641	95	1.63072	0.01967
IM30*	31	36	QAVIDM	675.326	8.75197	0.004015	1000	2.67637	0.013559
IM30*	31	36	QAVIDM	675.326	8.74924	0.005849	10000	2.74673	0.013561
IM30	31	36	QAVIDM	675.326	8.74165	0.007124	0	0	0
IM30	31	36	QAVIDM	675.326	8.76551	0.004356	10	0.087504	0.034737
IM30	31	36	QAVIDM	675.326	8.76601	0.002425	95	0.254363	0.013204
IM30	31	36	QAVIDM	675.326	8.77229	0.003533	1000	0.570569	0.029909
IM30	31	36	QAVIDM	675.326	8.76389	0.006313	10000	0.978385	0.018587
IM30*	32	38	AVIDMQE	804.368	8.23877	0.005791	0	0	0
IM30*	32	38	AVIDMQE	804.368	8.27546	0.002266	10	0.588473	0.01286
IM30*	32	38	AVIDMQE	804.368	8.27082	0.005765	95	1.83836	0.015207
IM30*	32	38	AVIDMQE	804.368	8.26892	0.005215	1000	3.51568	0.05116
IM30*	32	38	AVIDMQE	804.368	8.26226	0.00617	10000	3.57342	0.013591
IM30	32	38	AVIDMQE	804.368	8.25554	0.004763	0	0	0
IM30	32	38	AVIDMQE	804.368	8.27518	0.005922	10	0.145815	0.022808
IM30	32	38	AVIDMQE	804.368	8.27793	0.002404	95	0.271701	0.014733
IM30	32	38	AVIDMQE	804.368	8.28223	0.006336	1000	0.657605	0.022616
IM30	32	38	AVIDMQE	804.368	8.27422	0.005123	10000	1.26203	0.047779
IM30*	33	36	VIDM	476.23	8.34239	0.004289	0	0	0
IM30*	33	36	VIDM	476.23	8.38964	0.002328	10	0.227901	0.01283
IM30*	33	36	VIDM	476.23	8.39123	0.009246	95	1.08326	0.019993
IM30*	33	36	VIDM	476.23	8.38833	0.005301	1000	1.27948	0.013681
IM30*	33	36	VIDM	476.23	8.37928	0.006735	10000	1.30274	0.013111
IM30	33	36	VIDM	476.23	8.37265	0.007204	0	0	0
IM30	33	36	VIDM	476.23	8.39601	0.006659	10	0.057982	0.0154
IM30	33	36	VIDM	476.23	8.40139	0.005833	95	0.109816	0.014678
IM30	33	36	VIDM	476.23	8.40262	0.007184	1000	0.207641	0.019915
IM30	33	36	VIDM	476.23	8.39967	0.002759	10000	0.349516	0.017681
IM30*	36	40	MQEDL	634.263	8.07923	0.003821	0	0	0
IM30*	36	40	MQEDL	634.263	8.11494	0.002272	10	0.232958	0.015174
IM30*	36	40	MQEDL	634.263	8.11313	0.007243	95	0.547606	0.015431
IM30*	36	40	MQEDL	634.263	8.1129	0.005516	1000	1.26146	0.009343
IM30*	36	40	MQEDL	634.263	8.10436	0.006641	10000	1.50003	0.008865
IM30	36	40	MQEDL	634.263	8.10448	0.004676	0	0	0
IM30	36	40	MQEDL	634.263	8.12582	0.006548	10	0.053714	0.005432
IM30	36	40	MQEDL	634.263	8.13238	0.002455	95	0.139662	0.010499
IM30	36	40	MQEDL	634.263	8.13454	0.006881	1000	0.416601	0.053862
IM30	36	40	MQEDL	634.263	8.12271	0.004503	10000	0.935025	0.036758
IM30*	37	42	QEDLVQ	730.349	7.50571	0.005414	0	0	0
IM30*	37	42	QEDLVQ	730.349	7.54436	0.006106	10	0.300249	0.046744
IM30*	37	42	QEDLVQ	730.349	7.54844	0.00674	95	0.622648	0.026151
IM30*	37	42	QEDLVQ	730.349	7.54294	0.005044	1000	1.72046	0.019208
IM30*	37	42	QEDLVQ	730.349	7.53258	0.004908	10000	2.26945	0.024781
IM30	37	42	QEDLVQ	730.349	7.52403	0.00689	0	0	0
IM30	37	42	QEDLVQ	730.349	7.54328	0.00815	10	0.070871	0.02705
IM30	37	42	QEDLVQ	730.349	7.55231	0.004479	95	0.249035	0.051118
IM30	37	42	QEDLVQ	730.349	7.54976	0.007118	1000	0.779762	0.017048
IM30	37	42	QEDLVQ	730.349	7.54463	0.004211	10000	1.30609	0.107086
IM30*	39	43	DLVQL	586.332	9.4901	0.004897	0	0	0
IM30*	39	43	DLVQL	586.332	9.53114	0.001926	10	0.168328	0.008754
IM30*	39	43	DLVQL	586.332	9.52164	0.010541	95	0.400576	0.011958
IM30*	39	43	DLVQL	586.332	9.51941	0.007533	1000	1.25503	0.008105
IM30*	39	43	DLVQL	586.332	9.5086	0.006284	10000	1.90694	0.012643
IM30	39	43	DLVQL	586.332	9.50342	0.004634	0	0	0
IM30	39	43	DLVQL	586.332	9.53268	0.00535	10	0.11275	0.01252
IM30	39	43	DLVQL	586.332	9.5258	0.004344	95	0.260061	0.016655
IM30	39	43	DLVQL	586.332	9.53944	0.003707	1000	0.74098	0.016475
IM30	39	43	DLVQL	586.332	9.52172	0.007409	10000	1.24156	0.101115
IM30*	41	46	VQLRQA	713.418	6.39331	0.00508	0	0	0
IM30*	41	46	VQLRQA	713.418	6.43	0.008654	10	0.656559	0.06309
IM30*	41	46	VQLRQA	713.418	6.43182	0.007337	95	0.837151	0.036865
IM30*	41	46	VQLRQA	713.418	6.43023	0.004179	1000	1.6829	0.027089
IM30*	41	46	VQLRQA	713.418	6.41846	0.006682	10000	2.8638	0.026207
IM30	41	46	VQLRQA	713.418	6.41843	0.007823	0	0	0
IM30	41	46	VQLRQA	713.418	6.42806	0.013697	10	0.162828	0.022223
IM30	41	46	VQLRQA	713.418	6.45484	0.0125	95	0.263598	0.029894
IM30	41	46	VQLRQA	713.418	6.43902	0.011444	1000	0.765597	0.029442
IM30	41	46	VQLRQA	713.418	6.43355	0.005532	10000	1.5131	0.140396
IM30*	41	50	VQLRQAVART	1140.67	6.54932	0.005808	0	0	0
IM30*	41	50	VQLRQAVART	1140.67	6.58891	0.004741	10	0.7879	0.054661
IM30*	41	50	VQLRQAVART	1140.67	6.58839	0.00759	95	1.55628	0.046643
IM30*	41	50	VQLRQAVART	1140.67	6.57948	0.002366	1000	3.85346	0.032849
IM30*	41	50	VQLRQAVART	1140.67	6.56552	0.004368	10000	5.82272	0.029822
IM30	41	50	VQLRQAVART	1140.67	6.58602	0.004474	0	0	0
IM30	41	50	VQLRQAVART	1140.67	6.60365	0.006339	10	0.243602	0.034755
IM30	41	50	VQLRQAVART	1140.67	6.61361	0.004586	95	0.459824	0.039528
IM30	41	50	VQLRQAVART	1140.67	6.60868	0.006691	1000	1.26147	0.035169
IM30	41	50	VQLRQAVART	1140.67	6.59877	0.004184	10000	2.55249	0.162657
IM30*	41	52	VQLRQAVARTIA	1324.79	7.55767	0.006753	0	0	0
IM30*	41	52	VQLRQAVARTIA	1324.79	7.61304	0.006975	10	0.501606	0.008696
IM30*	41	52	VQLRQAVARTIA	1324.79	7.60895	0.007783	95	1.7227	0.021171
IM30*	41	52	VQLRQAVARTIA	1324.79	7.58996	0.006092	1000	5.0877	0.018176
IM30*	41	52	VQLRQAVARTIA	1324.79	7.5636	0.00688	10000	7.34908	0.020586
IM30	41	52	VQLRQAVARTIA	1324.79	7.58868	0.005351	0	0	0
IM30	41	52	VQLRQAVARTIA	1324.79	7.61786	0.006636	10	0.277129	0.018437
IM30	41	52	VQLRQAVARTIA	1324.79	7.62469	0.001005	95	0.449166	0.047995
IM30	41	52	VQLRQAVARTIA	1324.79	7.62034	0.007262	1000	1.43695	0.053132
IM30	41	52	VQLRQAVARTIA	1324.79	7.60561	0.005267	10000	2.90179	0.145922
IM30*	41	61	VQLRQAVARTIAEEKRTEQRL	2494.41	8.20435	0.00563	0	0	0
IM30*	41	61	VQLRQAVARTIAEEKRTEQRL	2494.41	8.25018	0.004187	10	0.748373	0.132711
IM30*	41	61	VQLRQAVARTIAEEKRTEQRL	2494.41	8.23254	0.005909	95	3.24939	0.051071
IM30*	41	61	VQLRQAVARTIAEEKRTEQRL	2494.41	8.21346	0.008996	1000	10.1528	0.050693
IM30*	41	61	VQLRQAVARTIAEEKRTEQRL	2494.41	8.18895	0.006152	10000	12.877	0.059045
IM30	41	61	VQLRQAVARTIAEEKRTEQRL	2494.41	8.22679	0.003603	0	0	0
IM30	41	61	VQLRQAVARTIAEEKRTEQRL	2494.41	8.26195	0.005027	10	0.189413	0.021025
IM30	41	61	VQLRQAVARTIAEEKRTEQRL	2494.41	8.2671	0.002274	95	0.43599	0.022703
IM30	41	61	VQLRQAVARTIAEEKRTEQRL	2494.41	8.26677	0.004376	1000	1.78439	0.051496
IM30	41	61	VQLRQAVARTIAEEKRTEQRL	2494.41	8.24463	0.005823	10000	4.4664	0.165215
IM30*	42	50	QLRQAVART	1041.6	6.55883	0.006221	0	0	0
IM30*	42	50	QLRQAVART	1041.6	6.58798	0.003467	10	1.23029	0.037726
IM30*	42	50	QLRQAVART	1041.6	6.58764	0.006956	95	1.68064	0.047559
IM30*	42	50	QLRQAVART	1041.6	6.57935	0.003371	1000	3.49833	0.015386
IM30*	42	50	QLRQAVART	1041.6	6.56653	0.004917	10000	5.14377	0.019502
IM30	42	50	QLRQAVART	1041.6	6.59067	0.004418	0	0	0
IM30	42	50	QLRQAVART	1041.6	6.60299	0.005765	10	0.395665	0.052522
IM30	42	50	QLRQAVART	1041.6	6.61382	0.00469	95	0.541477	0.018127
IM30	42	50	QLRQAVART	1041.6	6.60842	0.00723	1000	1.29341	0.033133
IM30	42	50	QLRQAVART	1041.6	6.59823	0.003661	10000	2.43097	0.097034
IM30*	42	55	QLRQAVARTIAEEK	1611.91	5.95168	0.006987	0	0	0
IM30*	42	55	QLRQAVARTIAEEK	1611.91	5.98726	0.014096	10	1.2346	0.0301
IM30*	42	55	QLRQAVARTIAEEK	1611.91	5.97868	0.010979	95	3.90966	0.04657
IM30*	42	55	QLRQAVARTIAEEK	1611.91	5.97033	0.003363	1000	6.8964	0.046221
IM30*	42	55	QLRQAVARTIAEEK	1611.91	5.95661	0.006395	10000	7.10067	0.016303
IM30	42	55	QLRQAVARTIAEEK	1611.91	5.97373	0.008292	0	0	0
IM30	42	55	QLRQAVARTIAEEK	1611.91	5.98797	0.016845	10	0.202337	0.037584
IM30	42	55	QLRQAVARTIAEEK	1611.91	6.01952	0.017053	95	0.680804	0.06609
IM30	42	55	QLRQAVARTIAEEK	1611.91	5.99128	0.015335	1000	2.19354	0.06382
IM30	42	55	QLRQAVARTIAEEK	1611.91	5.97766	0.007834	10000	3.58735	0.174232
IM30*	43	50	LRQAVART	913.545	5.01563	0.009825	0	0	0
IM30*	43	50	LRQAVART	913.545	5.01657	0.016927	10	0.749301	0.110373
IM30*	43	50	LRQAVART	913.545	5.0417	0.011997	95	1.44018	0.021496
IM30*	43	50	LRQAVART	913.545	5.05164	0.007286	1000	3.43998	0.040691
IM30*	43	50	LRQAVART	913.545	5.02294	0.005991	10000	4.44379	0.028673
IM30	43	50	LRQAVART	913.545	5.03691	0.019482	0	0	0
IM30	43	50	LRQAVART	913.545	5.01048	0.016396	10	0.315083	0.033943
IM30	43	50	LRQAVART	913.545	5.35231	0.251309	95	0.437166	0.039603
IM30	43	50	LRQAVART	913.545	5.03418	0.016666	1000	1.07525	0.044825
IM30	43	50	LRQAVART	913.545	5.03677	0.005957	10000	2.0572	0.104297
IM30*	44	61	RQAVARTIAEEKRTEQRL	2154.2	6.67006	0.004648	0	0	0
IM30*	44	61	RQAVARTIAEEKRTEQRL	2154.2	6.72432	0.004798	10	0.72517	0.113645
IM30*	44	61	RQAVARTIAEEKRTEQRL	2154.2	6.71877	0.007829	95	2.60534	0.059544
IM30*	44	61	RQAVARTIAEEKRTEQRL	2154.2	6.69792	0.005735	1000	8.44745	0.019953
IM30*	44	61	RQAVARTIAEEKRTEQRL	2154.2	6.67556	0.007822	10000	10.0486	0.01774
IM30	44	61	RQAVARTIAEEKRTEQRL	2154.2	6.71761	0.006113	0	0	0
IM30	44	61	RQAVARTIAEEKRTEQRL	2154.2	6.75917	0.008611	10	0.144378	0.037647
IM30	44	61	RQAVARTIAEEKRTEQRL	2154.2	6.76573	0.004398	95	0.377803	0.052766
IM30	44	61	RQAVARTIAEEKRTEQRL	2154.2	6.75865	0.004713	1000	1.18791	0.146702
IM30	44	61	RQAVARTIAEEKRTEQRL	2154.2	6.74363	0.003464	10000	2.99084	0.152934
IM30*	51	61	IAEEKRTEQRL	1371.75	6.20811	0.002958	0	0	0
IM30*	51	61	IAEEKRTEQRL	1371.75	6.23885	0.007846	10	0.810957	0.100747
IM30*	51	61	IAEEKRTEQRL	1371.75	6.23502	0.008104	95	1.18717	0.034994
IM30*	51	61	IAEEKRTEQRL	1371.75	6.22737	0.004273	1000	3.26583	0.037169
IM30*	51	61	IAEEKRTEQRL	1371.75	6.21461	0.007794	10000	3.73078	0.032925
IM30	51	61	IAEEKRTEQRL	1371.75	6.21703	0.006314	0	0	0
IM30	51	61	IAEEKRTEQRL	1371.75	6.23244	0.011889	10	0.179927	0.049731
IM30	51	61	IAEEKRTEQRL	1371.75	6.25953	0.010574	95	0.282724	0.029146
IM30	51	61	IAEEKRTEQRL	1371.75	6.24259	0.009451	1000	0.707073	0.027014
IM30	51	61	IAEEKRTEQRL	1371.75	6.23655	0.005257	10000	1.45982	0.01929
IM30*	51	67	IAEEKRTEQRLNQDTQE	2087.02	6.44799	0.00316	0	0	0
IM30*	51	67	IAEEKRTEQRLNQDTQE	2087.02	6.48016	0.00325	10	1.40013	0.079567
IM30*	51	67	IAEEKRTEQRLNQDTQE	2087.02	6.47372	0.007892	95	3.71746	0.043426
IM30*	51	67	IAEEKRTEQRLNQDTQE	2087.02	6.45497	0.006227	1000	8.23339	0.044871
IM30*	51	67	IAEEKRTEQRLNQDTQE	2087.02	6.44157	0.007908	10000	8.71141	0.029814
IM30	51	67	IAEEKRTEQRLNQDTQE	2087.02	6.46108	0.003982	0	0	0
IM30	51	67	IAEEKRTEQRLNQDTQE	2087.02	6.48384	0.006604	10	0.252835	0.024844
IM30	51	67	IAEEKRTEQRLNQDTQE	2087.02	6.4924	0.006884	95	0.704214	0.056298
IM30	51	67	IAEEKRTEQRLNQDTQE	2087.02	6.48276	0.006925	1000	2.16922	0.068739
IM30	51	67	IAEEKRTEQRLNQDTQE	2087.02	6.47121	0.005285	10000	4.50003	0.240799
IM30*	53	77	EEKRTEQRLNQDTQEAKKWEDRAKL	3128.6	7.62478	0.002217	0	0	0
IM30*	53	77	EEKRTEQRLNQDTQEAKKWEDRAKL	3128.6	7.66807	0.004425	10	1.15386	0.130737
IM30*	53	77	EEKRTEQRLNQDTQEAKKWEDRAKL	3128.6	7.65584	0.007609	95	4.67218	0.141524
IM30*	53	77	EEKRTEQRLNQDTQEAKKWEDRAKL	3128.6	7.63438	0.006288	1000	12.5381	0.12862
IM30*	53	77	EEKRTEQRLNQDTQEAKKWEDRAKL	3128.6	7.62589	0.003509	10000	12.988	0.124142
IM30	53	77	EEKRTEQRLNQDTQEAKKWEDRAKL	3128.6	7.6467	0.003874	0	0	0
IM30	53	77	EEKRTEQRLNQDTQEAKKWEDRAKL	3128.6	7.67621	0.006756	10	0.230882	0.033361
IM30	53	77	EEKRTEQRLNQDTQEAKKWEDRAKL	3128.6	7.68451	0.001025	95	0.443114	0.021047
IM30	53	77	EEKRTEQRLNQDTQEAKKWEDRAKL	3128.6	7.67954	0.006191	1000	1.81522	0.118387
IM30	53	77	EEKRTEQRLNQDTQEAKKWEDRAKL	3128.6	7.66244	0.004112	10000	5.06269	0.103873
IM30*	54	61	EKRTEQRL	1058.58	5.03009	0.011805	0	0	0
IM30*	54	61	EKRTEQRL	1058.58	5.05868	0.05202	10	0.699996	0.097656
IM30*	54	61	EKRTEQRL	1058.58	5.06579	0.025172	95	1.13188	0.036621
IM30*	54	61	EKRTEQRL	1058.58	5.1042	0.032355	1000	2.88426	0.047859
IM30*	54	61	EKRTEQRL	1058.58	5.03261	0.005986	10000	3.18071	0.027105
IM30	54	61	EKRTEQRL	1058.58	5.11343	0.046066	0	0	0
IM30	54	61	EKRTEQRL	1058.58	5.01707	0.016814	10	0.205036	0.024048
IM30	54	61	EKRTEQRL	1058.58	5.40379	0.210647	95	0.257903	0.040017
IM30	54	61	EKRTEQRL	1058.58	5.03761	0.018009	1000	0.54049	0.017489
IM30	54	61	EKRTEQRL	1058.58	5.0446	0.005547	10000	1.04467	0.031499
IM30*	54	67	EKRTEQRLNQDTQE	1773.86	5.67644	0.02055	0	0	0
IM30*	54	67	EKRTEQRLNQDTQE	1773.86	5.72673	0.016104	10	1.20718	0.064195
IM30*	54	67	EKRTEQRLNQDTQE	1773.86	5.71617	0.011915	95	3.14039	0.032561
IM30*	54	67	EKRTEQRLNQDTQE	1773.86	5.70094	0.015733	1000	6.43026	0.044278
IM30*	54	67	EKRTEQRLNQDTQE	1773.86	5.68482	0.012062	10000	6.68303	0.020607
IM30	54	67	EKRTEQRLNQDTQE	1773.86	5.70444	0.013222	0	0	0
IM30	54	67	EKRTEQRLNQDTQE	1773.86	5.70116	0.011372	10	0.253265	0.085943
IM30	54	67	EKRTEQRLNQDTQE	1773.86	5.75499	0.028446	95	0.541735	0.032773
IM30	54	67	EKRTEQRLNQDTQE	1773.86	5.70268	0.006952	1000	1.65905	0.04986
IM30	54	67	EKRTEQRLNQDTQE	1773.86	5.6985	0.006603	10000	3.46635	0.169978
IM30*	54	77	EKRTEQRLNQDTQEAKKWEDRAKL	2999.55	7.5347	0.008887	0	0	0
IM30*	54	77	EKRTEQRLNQDTQEAKKWEDRAKL	2999.55	7.57076	0.018548	10	0.993277	0.031481
IM30*	54	77	EKRTEQRLNQDTQEAKKWEDRAKL	2999.55	7.56074	0.006904	95	4.22515	0.069687
IM30*	54	77	EKRTEQRLNQDTQEAKKWEDRAKL	2999.55	7.53767	0.005368	1000	11.4457	0.128197
IM30*	54	77	EKRTEQRLNQDTQEAKKWEDRAKL	2999.55	7.51943	0.008083	10000	12.0684	0.04315
IM30	54	77	EKRTEQRLNQDTQEAKKWEDRAKL	2999.55	7.55115	0.009248	0	0	0
IM30	54	77	EKRTEQRLNQDTQEAKKWEDRAKL	2999.55	7.57682	0.006465	10	0.11728	0.020657
IM30	54	77	EKRTEQRLNQDTQEAKKWEDRAKL	2999.55	7.582	0.001398	95	0.364704	0.017263
IM30	54	77	EKRTEQRLNQDTQEAKKWEDRAKL	2999.55	7.57695	0.005279	1000	1.39671	0.104295
IM30	54	77	EKRTEQRLNQDTQEAKKWEDRAKL	2999.55	7.55818	0.004274	10000	4.59834	0.16844
IM30*	87	103	AREALARKKSLTDTAAA	1771.99	5.96279	0.005056	0	0	0
IM30*	87	103	AREALARKKSLTDTAAA	1771.99	5.99731	0.015995	10	1.41986	0.077344
IM30*	87	103	AREALARKKSLTDTAAA	1771.99	5.98824	0.009882	95	4.52935	0.06473
IM30*	87	103	AREALARKKSLTDTAAA	1771.99	5.98022	0.006461	1000	7.72302	0.045674
IM30*	87	103	AREALARKKSLTDTAAA	1771.99	5.96466	0.007096	10000	7.9474	0.024461
IM30	87	103	AREALARKKSLTDTAAA	1771.99	5.97505	0.008767	0	0	0
IM30	87	103	AREALARKKSLTDTAAA	1771.99	5.99011	0.017944	10	0.212682	0.020555
IM30	87	103	AREALARKKSLTDTAAA	1771.99	6.02581	0.016969	95	0.769352	0.043258
IM30	87	103	AREALARKKSLTDTAAA	1771.99	5.99447	0.015058	1000	2.6473	0.054106
IM30	87	103	AREALARKKSLTDTAAA	1771.99	5.98209	0.006733	10000	4.25584	0.210267
IM30*	87	108	AREALARKKSLTDTAAAYQTQL	2405.3	7.62113	0.003058	0	0	0
IM30*	87	108	AREALARKKSLTDTAAAYQTQL	2405.3	7.66834	0.004655	10	2.54936	0.092141
IM30*	87	108	AREALARKKSLTDTAAAYQTQL	2405.3	7.6586	0.008537	95	6.71838	0.071014
IM30*	87	108	AREALARKKSLTDTAAAYQTQL	2405.3	7.65037	0.006418	1000	11.7009	0.017642
IM30*	87	108	AREALARKKSLTDTAAAYQTQL	2405.3	7.63969	0.006904	10000	12.162	0.047398
IM30	87	108	AREALARKKSLTDTAAAYQTQL	2405.3	7.64014	0.002627	0	0	0
IM30	87	108	AREALARKKSLTDTAAAYQTQL	2405.3	7.67127	0.007967	10	0.860536	0.020852
IM30	87	108	AREALARKKSLTDTAAAYQTQL	2405.3	7.67951	0.002725	95	1.88094	0.034591
IM30	87	108	AREALARKKSLTDTAAAYQTQL	2405.3	7.67173	0.0072	1000	4.79268	0.023915
IM30	87	108	AREALARKKSLTDTAAAYQTQL	2405.3	7.65643	0.005077	10000	7.62024	0.215558
IM30*	90	103	ALARKKSLTDTAAA	1415.81	5.91667	0.006391	0	0	0
IM30*	90	103	ALARKKSLTDTAAA	1415.81	5.94811	0.010891	10	1.48276	0.071474
IM30*	90	103	ALARKKSLTDTAAA	1415.81	5.93994	0.006959	95	4.11281	0.066153
IM30*	90	103	ALARKKSLTDTAAA	1415.81	5.93385	0.00215	1000	6.50536	0.033776
IM30*	90	103	ALARKKSLTDTAAA	1415.81	5.92319	0.007092	10000	6.51483	0.038204
IM30	90	103	ALARKKSLTDTAAA	1415.81	5.94361	0.007558	0	0	0
IM30	90	103	ALARKKSLTDTAAA	1415.81	5.94588	0.016329	10	0.286183	0.015698
IM30	90	103	ALARKKSLTDTAAA	1415.81	5.98575	0.023292	95	0.869645	0.016508
IM30	90	103	ALARKKSLTDTAAA	1415.81	5.94963	0.016699	1000	2.776	0.022796
IM30	90	103	ALARKKSLTDTAAA	1415.81	5.9434	0.004519	10000	4.17758	0.222177
IM30*	92	108	ARKKSLTDTAAAYQTQL	1865	7.71244	0.003957	0	0	0
IM30*	92	108	ARKKSLTDTAAAYQTQL	1865	7.75984	0.002598	10	2.32689	0.037509
IM30*	92	108	ARKKSLTDTAAAYQTQL	1865	7.74949	0.005337	95	5.66077	0.071606
IM30*	92	108	ARKKSLTDTAAAYQTQL	1865	7.73876	0.005611	1000	8.86192	0.037738
IM30*	92	108	ARKKSLTDTAAAYQTQL	1865	7.73632	0.007053	10000	9.16825	0.033969
IM30	92	108	ARKKSLTDTAAAYQTQL	1865	7.74391	0.005523	0	0	0
IM30	92	108	ARKKSLTDTAAAYQTQL	1865	7.77548	0.006807	10	0.811763	0.028798
IM30	92	108	ARKKSLTDTAAAYQTQL	1865	7.78034	0.001841	95	1.878	0.044938
IM30	92	108	ARKKSLTDTAAAYQTQL	1865	7.77332	0.005135	1000	4.64245	0.032176
IM30	92	108	ARKKSLTDTAAAYQTQL	1865	7.75885	0.004232	10000	6.82197	0.359568
IM30*	96	103	SLTDTAAA	748.36	7.00225	0.005107	0	0	0
IM30*	96	103	SLTDTAAA	748.36	7.03538	0.006092	10	0.830895	0.036644
IM30*	96	103	SLTDTAAA	748.36	7.03401	0.008426	95	2.47311	0.023301
IM30*	96	103	SLTDTAAA	748.36	7.02924	0.003965	1000	3.62558	0.027191
IM30*	96	103	SLTDTAAA	748.36	7.02143	0.004492	10000	3.62277	0.027407
IM30	96	103	SLTDTAAA	748.36	7.02553	0.005527	0	0	0
IM30	96	103	SLTDTAAA	748.36	7.03652	0.007291	10	0.183732	0.021209
IM30	96	103	SLTDTAAA	748.36	7.0467	0.006039	95	0.621363	0.009212
IM30	96	103	SLTDTAAA	748.36	7.03899	0.007708	1000	2.0363	0.041856
IM30	96	103	SLTDTAAA	748.36	7.0338	0.004246	10000	2.95047	0.16027
IM30*	104	108	YQTQL	651.322	8.0023	0.005864	0	0	0
IM30*	104	108	YQTQL	651.322	8.05923	0.001604	10	0.524308	0.021157
IM30*	104	108	YQTQL	651.322	8.05978	0.008629	95	0.812157	0.032026
IM30*	104	108	YQTQL	651.322	8.05605	0.005111	1000	1.38751	0.021681
IM30*	104	108	YQTQL	651.322	8.04946	0.004963	10000	1.60205	0.02079
IM30	104	108	YQTQL	651.322	8.04456	0.007879	0	0	0
IM30	104	108	YQTQL	651.322	8.06683	0.005146	10	0.446752	0.008706
IM30	104	108	YQTQL	651.322	8.07141	0.001982	95	0.729906	0.02151
IM30	104	108	YQTQL	651.322	8.07034	0.003774	1000	1.14217	0.02781
IM30	104	108	YQTQL	651.322	8.06691	0.003719	10000	1.35321	0.06135
IM30*	109	117	AQQRTMSEN	1063.47	5.05885	0.048315	0	0	0
IM30*	109	117	AQQRTMSEN	1063.47	5.10054	0.083856	10	1.25062	0.100527
IM30*	109	117	AQQRTMSEN	1063.47	5.13714	0.077108	95	2.59253	0.06891
IM30*	109	117	AQQRTMSEN	1063.47	5.13894	0.050674	1000	4.68696	0.065478
IM30*	109	117	AQQRTMSEN	1063.47	5.03054	0.012155	10000	4.88324	0.059276
IM30	109	117	AQQRTMSEN	1063.47	5.24688	0.114707	0	0	0
IM30	109	117	AQQRTMSEN	1063.47	5.4657	0.026603	10	0.897352	0.023966
IM30	109	117	AQQRTMSEN	1063.47	5.40824	0.199791	95	1.92615	0.027153
IM30	109	117	AQQRTMSEN	1063.47	5.47021	0.032271	1000	3.62302	0.049375
IM30	109	117	AQQRTMSEN	1063.47	5.45403	0.01024	10000	4.36547	0.236783
IM30*	109	118	AQQRTMSENL	1176.56	7.58471	0.003561	0	0	0
IM30*	109	118	AQQRTMSENL	1176.56	7.63369	0.008427	10	0.769999	0.05034
IM30*	109	118	AQQRTMSENL	1176.56	7.63215	0.008785	95	2.15773	0.029743
IM30*	109	118	AQQRTMSENL	1176.56	7.62554	0.00606	1000	4.64783	0.035638
IM30*	109	118	AQQRTMSENL	1176.56	7.61804	0.006776	10000	4.8704	0.03229
IM30	109	118	AQQRTMSENL	1176.56	7.6106	0.003819	0	0	0
IM30	109	118	AQQRTMSENL	1176.56	7.63872	0.00711	10	0.944915	0.029216
IM30	109	118	AQQRTMSENL	1176.56	7.64912	0.000802	95	1.99942	0.008562
IM30	109	118	AQQRTMSENL	1176.56	7.64464	0.008056	1000	3.98306	0.041914
IM30	109	118	AQQRTMSENL	1176.56	7.63591	0.005445	10000	4.98255	0.282788
IM30*	117	125	NLRRNLAAL	1039.62	7.97156	0.003557	0	0	0
IM30*	117	125	NLRRNLAAL	1039.62	8.0477	0.002366	10	0.371588	0.008693
IM30*	117	125	NLRRNLAAL	1039.62	8.04184	0.007821	95	1.19548	0.010505
IM30*	117	125	NLRRNLAAL	1039.62	8.0298	0.005722	1000	3.1782	0.037482
IM30*	117	125	NLRRNLAAL	1039.62	8.01321	0.010118	10000	4.40567	0.033857
IM30	117	125	NLRRNLAAL	1039.62	8.01407	0.009218	0	0	0
IM30	117	125	NLRRNLAAL	1039.62	8.06135	0.004242	10	0.150536	0.019898
IM30	117	125	NLRRNLAAL	1039.62	8.06531	0.000576	95	0.345966	0.014995
IM30	117	125	NLRRNLAAL	1039.62	8.06268	0.003427	1000	1.23922	0.0213
IM30	117	125	NLRRNLAAL	1039.62	8.05102	0.004947	10000	2.37341	0.184247
IM30*	118	126	LRRNLAALE	1054.62	7.40395	0.003817	0	0	0
IM30*	118	126	LRRNLAALE	1054.62	7.46091	0.002791	10	0.292811	0.048538
IM30*	118	126	LRRNLAALE	1054.62	7.45665	0.008111	95	1.08468	0.006834
IM30*	118	126	LRRNLAALE	1054.62	7.45171	0.005641	1000	2.55463	0.024867
IM30*	118	126	LRRNLAALE	1054.62	7.43896	0.006729	10000	3.86342	0.039516
IM30	118	126	LRRNLAALE	1054.62	7.43625	0.005508	0	0	0
IM30	118	126	LRRNLAALE	1054.62	7.47484	0.00625	10	0.10257	0.025114
IM30	118	126	LRRNLAALE	1054.62	7.48443	0.003685	95	0.221018	0.034632
IM30	118	126	LRRNLAALE	1054.62	7.48043	0.006632	1000	0.87186	0.028714
IM30	118	126	LRRNLAALE	1054.62	7.47198	0.004703	10000	1.75501	0.1561
IM30*	119	125	RRNLAAL	812.497	7.1474	0.003731	0	0	0
IM30*	119	125	RRNLAAL	812.497	7.21889	0.003839	10	0.289781	0.093063
IM30*	119	125	RRNLAAL	812.497	7.21582	0.008101	95	0.585808	0.04303
IM30*	119	125	RRNLAAL	812.497	7.2151	0.003912	1000	1.47784	0.031435
IM30*	119	125	RRNLAAL	812.497	7.20553	0.00664	10000	2.20259	0.046198
IM30	119	125	RRNLAAL	812.497	7.19474	0.004667	0	0	0
IM30	119	125	RRNLAAL	812.497	7.23704	0.007284	10	0.090862	0.018881
IM30	119	125	RRNLAAL	812.497	7.2502	0.004789	95	0.190901	0.016045
IM30	119	125	RRNLAAL	812.497	7.24564	0.006705	1000	0.528178	0.015892
IM30	119	125	RRNLAAL	812.497	7.23886	0.006083	10000	1.11678	0.054735
IM30*	119	126	RRNLAALE	941.54	7.0694	0.002321	0	0	0
IM30*	119	126	RRNLAALE	941.54	7.12054	0.003994	10	0.213372	0.030817
IM30*	119	126	RRNLAALE	941.54	7.1204	0.007292	95	0.744263	0.029953
IM30*	119	126	RRNLAALE	941.54	7.11939	0.005201	1000	1.73266	0.031066
IM30*	119	126	RRNLAALE	941.54	7.1065	0.007453	10000	2.80358	0.055385
IM30	119	126	RRNLAALE	941.54	7.10605	0.006945	0	0	0
IM30	119	126	RRNLAALE	941.54	7.13837	0.007199	10	0.064441	0.019012
IM30	119	126	RRNLAALE	941.54	7.15171	0.005008	95	0.172755	0.030248
IM30	119	126	RRNLAALE	941.54	7.1462	0.005507	1000	0.526138	0.0328
IM30	119	126	RRNLAALE	941.54	7.13882	0.004928	10000	1.14382	0.032541
IM30*	120	133	RNLAALEAKISEAK	1512.86	5.94821	0.006548	0	0	0
IM30*	120	133	RNLAALEAKISEAK	1512.86	5.97478	0.014672	10	1.3482	0.02097
IM30*	120	133	RNLAALEAKISEAK	1512.86	5.96712	0.010145	95	4.11533	0.064194
IM30*	120	133	RNLAALEAKISEAK	1512.86	5.95691	0.002877	1000	7.1818	0.058756
IM30*	120	133	RNLAALEAKISEAK	1512.86	5.94894	0.006883	10000	7.2308	0.056371
IM30	120	133	RNLAALEAKISEAK	1512.86	5.96699	0.01139	0	0	0
IM30	120	133	RNLAALEAKISEAK	1512.86	5.98214	0.016964	10	0.312514	0.048591
IM30	120	133	RNLAALEAKISEAK	1512.86	6.01374	0.018847	95	0.670363	0.044345
IM30	120	133	RNLAALEAKISEAK	1512.86	5.98469	0.010977	1000	2.25424	0.099789
IM30	120	133	RNLAALEAKISEAK	1512.86	5.9719	0.006679	10000	3.66154	0.228373
IM30*	125	139	LEAKISEAKTKKNML	1702.96	6.73017	0.004514	0	0	0
IM30*	125	139	LEAKISEAKTKKNML	1702.96	6.77654	0.004632	10	3.15844	0.036048
IM30*	125	139	LEAKISEAKTKKNML	1702.96	6.77651	0.009101	95	4.27369	0.119557
IM30*	125	139	LEAKISEAKTKKNML	1702.96	6.77269	0.004956	1000	5.33283	0.034671
IM30*	125	139	LEAKISEAKTKKNML	1702.96	6.76105	0.005002	10000	6.2887	0.03299
IM30	125	139	LEAKISEAKTKKNML	1702.96	6.74569	0.006674	0	0	0
IM30	125	139	LEAKISEAKTKKNML	1702.96	6.77914	0.009342	10	0.523487	0.033222
IM30	125	139	LEAKISEAKTKKNML	1702.96	6.79221	0.005875	95	0.986894	0.046878
IM30	125	139	LEAKISEAKTKKNML	1702.96	6.78857	0.008571	1000	1.9728	0.032902
IM30	125	139	LEAKISEAKTKKNML	1702.96	6.78098	0.006004	10000	3.18181	0.077453
IM30*	125	141	LEAKISEAKTKKNMLQA	1902.06	6.81655	0.00234	0	0	0
IM30*	125	141	LEAKISEAKTKKNMLQA	1902.06	6.8662	0.003863	10	5.08152	0.021589
IM30*	125	141	LEAKISEAKTKKNMLQA	1902.06	6.86513	0.007627	95	6.20001	0.053244
IM30*	125	141	LEAKISEAKTKKNMLQA	1902.06	6.86236	0.005702	1000	7.35175	0.028497
IM30*	125	141	LEAKISEAKTKKNMLQA	1902.06	6.85061	0.006967	10000	8.35829	0.030201
IM30	125	141	LEAKISEAKTKKNMLQA	1902.06	6.83898	0.007687	0	0	0
IM30	125	141	LEAKISEAKTKKNMLQA	1902.06	6.87148	0.008105	10	0.629524	0.054789
IM30	125	141	LEAKISEAKTKKNMLQA	1902.06	6.88079	0.004816	95	1.1736	0.044916
IM30	125	141	LEAKISEAKTKKNMLQA	1902.06	6.87854	0.010444	1000	2.31658	0.033515
IM30	125	141	LEAKISEAKTKKNMLQA	1902.06	6.87619	0.004714	10000	3.97488	0.087038
IM30*	126	131	EAKISE	675.343	5.85176	0.021008	0	0	0
IM30*	126	131	EAKISE	675.343	5.88102	0.039951	10	0.232756	0.008226
IM30*	126	131	EAKISE	675.343	5.89266	0.018454	95	0.659633	0.018703
IM30*	126	131	EAKISE	675.343	5.88837	0.015723	1000	1.70654	0.011251
IM30*	126	131	EAKISE	675.343	5.86762	0.016419	10000	2.62564	0.011449
IM30	126	131	EAKISE	675.343	5.89453	0.018003	0	0	0
IM30	126	131	EAKISE	675.343	5.85998	0.052242	10	0.093821	0.01501
IM30	126	131	EAKISE	675.343	5.95012	0.036934	95	0.186742	0.016947
IM30	126	131	EAKISE	675.343	5.86667	0.041168	1000	0.605459	0.016306
IM30	126	131	EAKISE	675.343	5.87514	0.01132	10000	1.23144	0.044009
IM30*	126	139	EAKISEAKTKKNML	1589.88	6.29062	0.006324	0	0	0
IM30*	126	139	EAKISEAKTKKNML	1589.88	6.33887	0.007407	10	3.32453	0.006773
IM30*	126	139	EAKISEAKTKKNML	1589.88	6.33817	0.009428	95	4.47251	0.025404
IM30*	126	139	EAKISEAKTKKNML	1589.88	6.33713	0.003645	1000	5.32385	0.0265
IM30*	126	139	EAKISEAKTKKNML	1589.88	6.32459	0.007096	10000	5.9963	0.012553
IM30	126	139	EAKISEAKTKKNML	1589.88	6.31268	0.005562	0	0	0
IM30	126	139	EAKISEAKTKKNML	1589.88	6.347	0.007058	10	0.632764	0.037094
IM30	126	139	EAKISEAKTKKNML	1589.88	6.36382	0.009558	95	1.08237	0.021892
IM30	126	139	EAKISEAKTKKNML	1589.88	6.35061	0.010034	1000	1.90475	0.017766
IM30	126	139	EAKISEAKTKKNML	1589.88	6.34614	0.005371	10000	3.11605	0.059217
IM30*	126	141	EAKISEAKTKKNMLQA	1788.98	6.46169	0.004095	0	0	0
IM30*	126	141	EAKISEAKTKKNMLQA	1788.98	6.5083	0.004178	10	5.10098	0.018238
IM30*	126	141	EAKISEAKTKKNMLQA	1788.98	6.50745	0.009029	95	6.15876	0.033387
IM30*	126	141	EAKISEAKTKKNMLQA	1788.98	6.5059	0.003657	1000	6.7861	0.02891
IM30*	126	141	EAKISEAKTKKNMLQA	1788.98	6.49609	0.006487	10000	7.4792	0.019837
IM30	126	141	EAKISEAKTKKNMLQA	1788.98	6.49114	0.004953	0	0	0
IM30	126	141	EAKISEAKTKKNMLQA	1788.98	6.52474	0.007932	10	0.659791	0.082452
IM30	126	141	EAKISEAKTKKNMLQA	1788.98	6.53919	0.006673	95	1.23029	0.055337
IM30	126	141	EAKISEAKTKKNMLQA	1788.98	6.53132	0.007618	1000	2.23459	0.037703
IM30	126	141	EAKISEAKTKKNMLQA	1788.98	6.52075	0.004648	10000	3.6105	0.08585
IM30*	128	152	KISEAKTKKNMLQARAKAAKANAEL	2712.54	6.62987	0.003694	0	0	0
IM30*	128	152	KISEAKTKKNMLQARAKAAKANAEL	2712.54	6.63197	0.00784	10	11.704	0.083012
IM30*	128	152	KISEAKTKKNMLQARAKAAKANAEL	2712.54	6.62672	0.006542	95	12.0627	0.086454
IM30*	128	152	KISEAKTKKNMLQARAKAAKANAEL	2712.54	6.62759	0.005012	1000	12.1283	0.050772
IM30*	128	152	KISEAKTKKNMLQARAKAAKANAEL	2712.54	6.61662	0.004487	10000	11.949	0.031319
IM30	128	152	KISEAKTKKNMLQARAKAAKANAEL	2712.54	6.66131	0.00651	0	0	0
IM30	128	152	KISEAKTKKNMLQARAKAAKANAEL	2712.54	6.70367	0.014307	10	0.633644	0.033884
IM30	128	152	KISEAKTKKNMLQARAKAAKANAEL	2712.54	6.71195	0.00439	95	1.14267	0.059806
IM30	128	152	KISEAKTKKNMLQARAKAAKANAEL	2712.54	6.70457	0.007589	1000	2.45827	0.051915
IM30	128	152	KISEAKTKKNMLQARAKAAKANAEL	2712.54	6.67648	0.012047	10000	6.17761	0.294773
IM30*	132	141	AKTKKNMLQA	1131.64	6.15214	0.009201	0	0	0
IM30*	132	141	AKTKKNMLQA	1131.64	6.20476	0.012055	10	3.85932	0.044559
IM30*	132	141	AKTKKNMLQA	1131.64	6.20782	0.009468	95	3.98349	0.026072
IM30*	132	141	AKTKKNMLQA	1131.64	6.20862	0.001081	1000	3.92507	0.019068
IM30*	132	141	AKTKKNMLQA	1131.64	6.19508	0.008625	10000	3.91496	0.027641
IM30	132	141	AKTKKNMLQA	1131.64	6.18558	0.009536	0	0	0
IM30	132	141	AKTKKNMLQA	1131.64	6.21615	0.011918	10	0.475599	0.058947
IM30	132	141	AKTKKNMLQA	1131.64	6.25635	0.017863	95	0.813479	0.044537
IM30	132	141	AKTKKNMLQA	1131.64	6.22501	0.016635	1000	1.41628	0.078309
IM30	132	141	AKTKKNMLQA	1131.64	6.22571	0.005044	10000	2.06041	0.069189
IM30*	132	152	AKTKKNMLQARAKAAKANAEL	2255.29	6.29935	0.004967	0	0	0
IM30*	132	152	AKTKKNMLQARAKAAKANAEL	2255.29	6.31433	0.004265	10	10.2711	0.102107
IM30*	132	152	AKTKKNMLQARAKAAKANAEL	2255.29	6.31357	0.008666	95	10.2594	0.046227
IM30*	132	152	AKTKKNMLQARAKAAKANAEL	2255.29	6.31593	0.004568	1000	9.8831	0.092991
IM30*	132	152	AKTKKNMLQARAKAAKANAEL	2255.29	6.30448	0.007386	10000	9.72946	0.055337
IM30	132	152	AKTKKNMLQARAKAAKANAEL	2255.29	6.32939	0.005431	0	0	0
IM30	132	152	AKTKKNMLQARAKAAKANAEL	2255.29	6.36202	0.007428	10	0.567999	0.047056
IM30	132	152	AKTKKNMLQARAKAAKANAEL	2255.29	6.37772	0.008559	95	0.857943	0.033376
IM30	132	152	AKTKKNMLQARAKAAKANAEL	2255.29	6.3606	0.008381	1000	2.94932	0.111821
IM30	132	152	AKTKKNMLQARAKAAKANAEL	2255.29	6.34911	0.005098	10000	5.08493	0.195791
IM30*	140	152	QARAKAAKANAEL	1340.75	5.66044	0.043633	0	0	0
IM30*	140	152	QARAKAAKANAEL	1340.75	5.70336	0.055729	10	6.49339	0.141902
IM30*	140	152	QARAKAAKANAEL	1340.75	5.7073	0.041231	95	6.34512	0.126364
IM30*	140	152	QARAKAAKANAEL	1340.75	5.70996	0.038735	1000	6.27924	0.129218
IM30*	140	152	QARAKAAKANAEL	1340.75	5.69187	0.02948	10000	6.2251	0.112874
IM30	140	152	QARAKAAKANAEL	1340.75	5.73151	0.019067	0	0	0
IM30	140	152	QARAKAAKANAEL	1340.75	5.74145	0.005723	10	1.04855	0.115269
IM30	140	152	QARAKAAKANAEL	1340.75	5.81702	0.039532	95	1.49205	0.054081
IM30	140	152	QARAKAAKANAEL	1340.75	5.74455	0.007823	1000	2.07728	0.03983
IM30	140	152	QARAKAAKANAEL	1340.75	5.73684	0.008563	10000	3.55139	0.06945
IM30*	142	152	RAKAAKANAEL	1141.66	5.28692	0.157697	0	0	0
IM30*	142	152	RAKAAKANAEL	1141.66	5.45939	0.101661	10	4.11259	0.094662
IM30*	142	152	RAKAAKANAEL	1141.66	5.37687	0.155533	95	4.68975	0.102897
IM30*	142	152	RAKAAKANAEL	1141.66	5.4025	0.134184	1000	5.04514	0.089184
IM30*	142	152	RAKAAKANAEL	1141.66	5.29515	0.097706	10000	4.96379	0.084476
IM30	142	152	RAKAAKANAEL	1141.66	5.49994	0.093473	0	0	0
IM30	142	152	RAKAAKANAEL	1141.66	5.40292	0.0706	10	0.740962	0.146185
IM30	142	152	RAKAAKANAEL	1141.66	5.65794	0.074697	95	1.09913	0.051182
IM30	142	152	RAKAAKANAEL	1141.66	5.40416	0.086146	1000	1.83521	0.09037
IM30	142	152	RAKAAKANAEL	1141.66	5.42049	0.0993	10000	3.09516	0.047745
IM30*	146	149	AKAN	402.222	7.80269	0.004798	0	0	0
IM30*	146	149	AKAN	402.222	7.86008	0.002221	10	1.10862	0.009891
IM30*	146	149	AKAN	402.222	7.86381	0.009855	95	1.06173	0.010378
IM30*	146	149	AKAN	402.222	7.86042	0.004354	1000	1.03835	0.022241
IM30*	146	149	AKAN	402.222	7.85689	0.009054	10000	1.01485	0.012844
IM30	146	149	AKAN	402.222	7.84291	0.005033	0	0	0
IM30	146	149	AKAN	402.222	7.87828	0.007069	10	0.530892	0.018163
IM30	146	149	AKAN	402.222	7.88866	0.002423	95	0.688549	0.012265
IM30	146	149	AKAN	402.222	7.88892	0.007606	1000	0.904155	0.017177
IM30	146	149	AKAN	402.222	7.88037	0.00588	10000	0.976551	0.027606
IM30*	153	167	QQTLGGLGTSSATSA	1377.67	8.02617	0.002976	0	0	0
IM30*	153	167	QQTLGGLGTSSATSA	1377.67	8.05232	0.000498	10	9.07326	0.054052
IM30*	153	167	QQTLGGLGTSSATSA	1377.67	8.04846	0.002877	95	8.7504	0.078545
IM30*	153	167	QQTLGGLGTSSATSA	1377.67	8.04941	0.003862	1000	8.64113	0.027842
IM30*	153	167	QQTLGGLGTSSATSA	1377.67	8.04647	0.004473	10000	8.5356	0.017899
IM30	153	167	QQTLGGLGTSSATSA	1377.67	8.05139	0.007294	0	0	0
IM30	153	167	QQTLGGLGTSSATSA	1377.67	8.05694	0.005392	10	7.26492	0.033367
IM30	153	167	QQTLGGLGTSSATSA	1377.67	8.05901	0.001769	95	7.91291	0.057933
IM30	153	167	QQTLGGLGTSSATSA	1377.67	8.06029	0.001497	1000	8.44302	0.055885
IM30	153	167	QQTLGGLGTSSATSA	1377.67	8.0572	0.003622	10000	8.44703	0.031937
IM30	153	168	QQTLGGLGTSSATSAF	1524.74	9.27947	0.005859	0	0	0
IM30	153	168	QQTLGGLGTSSATSAF	1524.74	9.29481	0.007317	10	7.55291	0.060277
IM30	153	168	QQTLGGLGTSSATSAF	1524.74	9.2903	0.0095	95	8.44111	0.011123
IM30	153	168	QQTLGGLGTSSATSAF	1524.74	9.29842	0.008049	1000	9.17547	0.053953
IM30	153	168	QQTLGGLGTSSATSAF	1524.74	9.2837	0.005958	10000	9.25586	0.021704
IM30	172	186	ENKVLDMEATSQAAG	1562.72	9.2846	0.004118	0	0	0
IM30	172	186	ENKVLDMEATSQAAG	1562.72	9.29622	0.008717	10	7.28162	0.037305
IM30	172	186	ENKVLDMEATSQAAG	1562.72	9.28828	0.009496	95	8.12508	0.050445
IM30	172	186	ENKVLDMEATSQAAG	1562.72	9.30516	0.008078	1000	8.90586	0.047174
IM30	172	186	ENKVLDMEATSQAAG	1562.72	9.28715	0.009697	10000	8.99722	0.029763
IM30*	179	188	EATSQAAGEL	975.45	7.73128	0.003283	0	0	0
IM30*	179	188	EATSQAAGEL	975.45	7.76087	0.002462	10	4.54964	0.052985
IM30*	179	188	EATSQAAGEL	975.45	7.762	0.006698	95	4.33477	0.058175
IM30*	179	188	EATSQAAGEL	975.45	7.75847	0.004172	1000	4.29083	0.04861
IM30*	179	188	EATSQAAGEL	975.45	7.75506	0.004923	10000	4.25298	0.035384
IM30	179	188	EATSQAAGEL	975.45	7.76005	0.007711	0	0	0
IM30	179	188	EATSQAAGEL	975.45	7.77442	0.007242	10	1.60919	0.043228
IM30	179	188	EATSQAAGEL	975.45	7.78083	0.004472	95	2.1349	0.077607
IM30	179	188	EATSQAAGEL	975.45	7.77937	0.006877	1000	3.22938	0.04462
IM30	179	188	EATSQAAGEL	975.45	7.77313	0.003092	10000	4.10189	0.07693
IM30*	179	190	EATSQAAGELAG	1103.51	7.37859	0.003495	0	0	0
IM30*	179	190	EATSQAAGELAG	1103.51	7.39378	0.00289	10	6.42714	0.050017
IM30*	179	190	EATSQAAGELAG	1103.51	7.39441	0.006223	95	6.20379	0.058479
IM30*	179	190	EATSQAAGELAG	1103.51	7.39435	0.003941	1000	6.10945	0.032582
IM30*	179	190	EATSQAAGELAG	1103.51	7.3868	0.004974	10000	6.06932	0.027223
IM30	179	190	EATSQAAGELAG	1103.51	7.39545	0.005422	0	0	0
IM30	179	190	EATSQAAGELAG	1103.51	7.40167	0.005725	10	2.51822	0.023072
IM30	179	190	EATSQAAGELAG	1103.51	7.40842	0.002786	95	3.41603	0.038558
IM30	179	190	EATSQAAGELAG	1103.51	7.40215	0.007454	1000	4.81543	0.06244
IM30	179	190	EATSQAAGELAG	1103.51	7.39706	0.005414	10000	5.75115	0.07715
IM30*	179	191	EATSQAAGELAGF	1250.58	9.43195	0.005833	0	0	0
IM30*	179	191	EATSQAAGELAGF	1250.58	9.45983	0.000708	10	6.8737	0.067884
IM30*	179	191	EATSQAAGELAGF	1250.58	9.45173	0.010166	95	6.6316	0.072187
IM30*	179	191	EATSQAAGELAGF	1250.58	9.45223	0.008696	1000	6.53586	0.054127
IM30*	179	191	EATSQAAGELAGF	1250.58	9.44098	0.007852	10000	6.4523	0.041876
IM30	179	191	EATSQAAGELAGF	1250.58	9.43342	0.003433	0	0	0
IM30	179	191	EATSQAAGELAGF	1250.58	9.45278	0.004198	10	3.15149	0.029552
IM30	179	191	EATSQAAGELAGF	1250.58	9.44686	0.008315	95	4.07042	0.016436
IM30	179	191	EATSQAAGELAGF	1250.58	9.46068	0.00491	1000	5.43966	0.04793
IM30	179	191	EATSQAAGELAGF	1250.58	9.44569	0.004823	10000	6.3284	0.08252
IM30*	181	188	TSQAAGEL	775.371	7.57554	0.003285	0	0	0
IM30*	181	188	TSQAAGEL	775.371	7.60786	0.007061	10	3.6379	0.070521
IM30*	181	188	TSQAAGEL	775.371	7.61326	0.007017	95	3.47606	0.062266
IM30*	181	188	TSQAAGEL	775.371	7.60776	0.00585	1000	3.44519	0.064818
IM30*	181	188	TSQAAGEL	775.371	7.59857	0.005456	10000	3.4201	0.060315
IM30	181	188	TSQAAGEL	775.371	7.59411	0.006033	0	0	0
IM30	181	188	TSQAAGEL	775.371	7.60855	0.007983	10	1.28699	0.018484
IM30	181	188	TSQAAGEL	775.371	7.61851	0.005632	95	1.78136	0.062702
IM30	181	188	TSQAAGEL	775.371	7.61551	0.006556	1000	2.61259	0.028202
IM30	181	188	TSQAAGEL	775.371	7.61065	0.003778	10000	3.26095	0.045028
IM30*	181	191	TSQAAGELAGF	1050.5	9.37347	0.004275	0	0	0
IM30*	181	191	TSQAAGELAGF	1050.5	9.40866	0.00049	10	5.7182	0.055983
IM30*	181	191	TSQAAGELAGF	1050.5	9.40328	0.008159	95	5.50713	0.059551
IM30*	181	191	TSQAAGELAGF	1050.5	9.40196	0.007243	1000	5.41967	0.040408
IM30*	181	191	TSQAAGELAGF	1050.5	9.39414	0.006537	10000	5.36255	0.035937
IM30	181	191	TSQAAGELAGF	1050.5	9.37495	0.004131	0	0	0
IM30	181	191	TSQAAGELAGF	1050.5	9.39797	0.004837	10	2.82156	0.019225
IM30	181	191	TSQAAGELAGF	1050.5	9.39523	0.005987	95	3.6576	0.062421
IM30	181	191	TSQAAGELAGF	1050.5	9.4062	0.004711	1000	4.64824	0.006873
IM30	181	191	TSQAAGELAGF	1050.5	9.39278	0.004314	10000	5.21679	0.097734
IM30*	182	188	SQAAGEL	674.323	7.53762	0.003901	0	0	0
IM30*	182	188	SQAAGEL	674.323	7.57492	0.006946	10	3.14797	0.021717
IM30*	182	188	SQAAGEL	674.323	7.57964	0.006587	95	3.00577	0.034518
IM30*	182	188	SQAAGEL	674.323	7.577	0.00376	1000	2.98825	0.020888
IM30*	182	188	SQAAGEL	674.323	7.56635	0.004556	10000	2.95074	0.027894
IM30	182	188	SQAAGEL	674.323	7.56801	0.004847	0	0	0
IM30	182	188	SQAAGEL	674.323	7.58132	0.00768	10	1.07221	0.016839
IM30	182	188	SQAAGEL	674.323	7.59231	0.005591	95	1.44817	0.003853
IM30	182	188	SQAAGEL	674.323	7.58909	0.006259	1000	2.15934	0.029241
IM30	182	188	SQAAGEL	674.323	7.5839	0.003887	10000	2.71301	0.057177
IM30*	182	191	SQAAGELAGF	949.45	9.38232	0.005049	0	0	0
IM30*	182	191	SQAAGELAGF	949.45	9.41763	0.002752	10	5.04977	0.039417
IM30*	182	191	SQAAGELAGF	949.45	9.41021	0.007503	95	4.87456	0.053591
IM30*	182	191	SQAAGELAGF	949.45	9.41057	0.007257	1000	4.79566	0.035777
IM30*	182	191	SQAAGELAGF	949.45	9.4031	0.005754	10000	4.72778	0.015652
IM30	182	191	SQAAGELAGF	949.45	9.38469	0.004677	0	0	0
IM30	182	191	SQAAGELAGF	949.45	9.41157	0.004701	10	2.38814	0.086761
IM30	182	191	SQAAGELAGF	949.45	9.40808	0.007123	95	3.05933	0.046468
IM30	182	191	SQAAGELAGF	949.45	9.4196	0.005109	1000	3.95103	0.050512
IM30	182	191	SQAAGELAGF	949.45	9.40476	0.006823	10000	4.48742	0.069933
IM30*	184	191	AAGELAGF	734.359	9.44305	0.005717	0	0	0
IM30*	184	191	AAGELAGF	734.359	9.48239	0.001712	10	3.65525	0.034061
IM30*	184	191	AAGELAGF	734.359	9.47381	0.009677	95	3.51886	0.022877
IM30*	184	191	AAGELAGF	734.359	9.47447	0.00786	1000	3.46209	0.034052
IM30*	184	191	AAGELAGF	734.359	9.46511	0.006699	10000	3.43524	0.025213
IM30	184	191	AAGELAGF	734.359	9.45403	0.004462	0	0	0
IM30	184	191	AAGELAGF	734.359	9.4803	0.005715	10	1.92733	0.033322
IM30	184	191	AAGELAGF	734.359	9.47487	0.006415	95	2.47948	0.032969
IM30	184	191	AAGELAGF	734.359	9.48862	0.004354	1000	3.1324	0.028541
IM30	184	191	AAGELAGF	734.359	9.47268	0.006054	10000	3.38352	0.050832
IM30*	185	191	AGELAGF	663.322	9.41514	0.00556	0	0	0
IM30*	185	191	AGELAGF	663.322	9.45097	0.002251	10	3.04843	0.017931
IM30*	185	191	AGELAGF	663.322	9.44259	0.008599	95	2.96513	0.038697
IM30*	185	191	AGELAGF	663.322	9.44178	0.007691	1000	2.93068	0.017728
IM30*	185	191	AGELAGF	663.322	9.43357	0.006039	10000	2.8907	0.008471
IM30	185	191	AGELAGF	663.322	9.42413	0.005135	0	0	0
IM30	185	191	AGELAGF	663.322	9.44787	0.005385	10	1.52126	0.062827
IM30	185	191	AGELAGF	663.322	9.44459	0.006718	95	1.91338	0.052519
IM30	185	191	AGELAGF	663.322	9.4549	0.004575	1000	2.56054	0.02643
IM30	185	191	AGELAGF	663.322	9.43952	0.005781	10000	2.84478	0.041824
IM30*	188	196	LAGFGIENQ	947.471	9.0755	0.003799	0	0	0
IM30*	188	196	LAGFGIENQ	947.471	9.10635	0.000877	10	4.75236	0.038803
IM30*	188	196	LAGFGIENQ	947.471	9.09946	0.007526	95	4.62956	0.057408
IM30*	188	196	LAGFGIENQ	947.471	9.10096	0.008369	1000	4.55192	0.033947
IM30*	188	196	LAGFGIENQ	947.471	9.09077	0.007621	10000	4.48373	0.023493
IM30	188	196	LAGFGIENQ	947.471	9.0833	0.005255	0	0	0
IM30	188	196	LAGFGIENQ	947.471	9.10073	0.005293	10	3.86715	0.070822
IM30	188	196	LAGFGIENQ	947.471	9.10029	0.006235	95	4.31856	0.026542
IM30	188	196	LAGFGIENQ	947.471	9.10969	0.005238	1000	4.61427	0.026265
IM30	188	196	LAGFGIENQ	947.471	9.09723	0.005541	10000	4.54144	0.038512
IM30*	191	196	FGIENQ	706.328	8.2044	0.005909	0	0	0
IM30*	191	196	FGIENQ	706.328	8.22959	0.003879	10	2.5429	0.045994
IM30*	191	196	FGIENQ	706.328	8.22697	0.006206	95	2.45437	0.046988
IM30*	191	196	FGIENQ	706.328	8.22833	0.006278	1000	2.41256	0.025501
IM30*	191	196	FGIENQ	706.328	8.21892	0.005694	10000	2.39816	0.023512
IM30	191	196	FGIENQ	706.328	8.21191	0.00589	0	0	0
IM30	191	196	FGIENQ	706.328	8.22955	0.00612	10	1.90106	0.007048
IM30	191	196	FGIENQ	706.328	8.23319	0.002998	95	2.24754	0.033602
IM30	191	196	FGIENQ	706.328	8.23732	0.00558	1000	2.46535	0.025835
IM30	191	196	FGIENQ	706.328	8.23008	0.004956	10000	2.38759	0.033549
IM30*	191	197	FGIENQF	853.396	9.80209	0.006181	0	0	0
IM30*	191	197	FGIENQF	853.396	9.83946	0.002314	10	3.43159	0.038729
IM30*	191	197	FGIENQF	853.396	9.82633	0.010774	95	3.27271	0.035342
IM30*	191	197	FGIENQF	853.396	9.83184	0.00833	1000	3.24845	0.028937
IM30*	191	197	FGIENQF	853.396	9.82044	0.006404	10000	3.19961	0.016341
IM30	191	197	FGIENQF	853.396	9.79709	0.005361	0	0	0
IM30	191	197	FGIENQF	853.396	9.82723	0.003909	10	2.27567	0.031117
IM30	191	197	FGIENQF	853.396	9.8183	0.006482	95	2.74718	0.058809
IM30	191	197	FGIENQF	853.396	9.83608	0.00249	1000	3.19366	0.031288
IM30	191	197	FGIENQF	853.396	9.8216	0.00624	10000	3.24664	0.139618
IM30*	192	197	GIENQF	706.328	8.77019	0.006574	0	0	0
IM30*	192	197	GIENQF	706.328	8.7946	0.00186	10	2.29235	0.047553
IM30*	192	197	GIENQF	706.328	8.79179	0.007576	95	2.19762	0.041286
IM30*	192	197	GIENQF	706.328	8.79095	0.007068	1000	2.18562	0.038783
IM30*	192	197	GIENQF	706.328	8.78548	0.008789	10000	2.16239	0.034661
IM30	192	197	GIENQF	706.328	8.77805	0.004521	0	0	0
IM30	192	197	GIENQF	706.328	8.79769	0.005094	10	1.34577	0.014512
IM30	192	197	GIENQF	706.328	8.7966	0.003244	95	1.76698	0.028503
IM30	192	197	GIENQF	706.328	8.80458	0.004964	1000	2.16621	0.027684
IM30	192	197	GIENQF	706.328	8.79428	0.005476	10000	2.21455	0.04127
IM30*	201	207	EASSGVE	677.286	5.60945	0.039833	0	0	0
IM30*	201	207	EASSGVE	677.286	5.5901	0.09559	10	2.8018	0.046306
IM30*	201	207	EASSGVE	677.286	5.63728	0.044438	95	2.69471	0.025631
IM30*	201	207	EASSGVE	677.286	5.63789	0.043893	1000	2.65514	0.022377
IM30*	201	207	EASSGVE	677.286	5.59191	0.031455	10000	2.64808	0.022541
IM30	201	207	EASSGVE	677.286	5.65362	0.033248	0	0	0
IM30	201	207	EASSGVE	677.286	5.5435	0.101564	10	1.71125	0.023399
IM30	201	207	EASSGVE	677.286	5.73848	0.075825	95	2.29935	0.027786
IM30	201	207	EASSGVE	677.286	5.55271	0.080026	1000	2.7531	0.019194
IM30	201	207	EASSGVE	677.286	5.57949	0.02653	10000	2.65431	0.032915
IM30*	201	209	EASSGVEDE	921.356	6.27249	0.008989	0	0	0
IM30*	201	209	EASSGVEDE	921.356	6.28891	0.017197	10	3.59689	0.060312
IM30*	201	209	EASSGVEDE	921.356	6.29481	0.006559	95	3.44973	0.034389
IM30*	201	209	EASSGVEDE	921.356	6.29307	0.005142	1000	3.41276	0.037449
IM30*	201	209	EASSGVEDE	921.356	6.28156	0.005391	10000	3.37062	0.021849
IM30	201	209	EASSGVEDE	921.356	6.29004	0.01078	0	0	0
IM30	201	209	EASSGVEDE	921.356	6.2829	0.019787	10	2.13588	0.042322
IM30	201	209	EASSGVEDE	921.356	6.31777	0.018318	95	2.92932	0.028404
IM30	201	209	EASSGVEDE	921.356	6.28843	0.016588	1000	3.54243	0.029384
IM30	201	209	EASSGVEDE	921.356	6.28562	0.003688	10000	3.44088	0.055139
IM30*	204	210	SGVEDEL	747.328	8.53663	0.003658	0	0	0
IM30*	204	210	SGVEDEL	747.328	8.56349	0.003492	10	2.71102	0.032963
IM30*	204	210	SGVEDEL	747.328	8.56526	0.008693	95	2.65512	0.017445
IM30*	204	210	SGVEDEL	747.328	8.55946	0.006666	1000	2.6217	0.019219
IM30*	204	210	SGVEDEL	747.328	8.55368	0.004979	10000	2.5968	0.014739
IM30	204	210	SGVEDEL	747.328	8.56469	0.005393	0	0	0
IM30	204	210	SGVEDEL	747.328	8.57589	0.005437	10	0.984163	0.016086
IM30	204	210	SGVEDEL	747.328	8.57701	0.00287	95	1.57012	0.019507
IM30	204	210	SGVEDEL	747.328	8.58443	0.010462	1000	2.21061	0.025678
IM30	204	210	SGVEDEL	747.328	8.57225	0.005373	10000	2.40111	0.05171
IM30*	207	210	EDEL	504.206	8.47401	0.00525	0	0	0
IM30*	207	210	EDEL	504.206	8.50931	0.00246	10	1.69784	0.030143
IM30*	207	210	EDEL	504.206	8.50829	0.009373	95	1.59202	0.010892
IM30*	207	210	EDEL	504.206	8.50522	0.005432	1000	1.56665	0.016431
IM30*	207	210	EDEL	504.206	8.49797	0.006864	10000	1.54806	0.014064
IM30	207	210	EDEL	504.206	8.49187	0.004937	0	0	0
IM30	207	210	EDEL	504.206	8.5145	0.003659	10	0.867959	0.00886
IM30	207	210	EDEL	504.206	8.51573	0.001864	95	1.23959	0.011762
IM30	207	210	EDEL	504.206	8.51891	0.005926	1000	1.53966	0.025267
IM30	207	210	EDEL	504.206	8.50954	0.005534	10000	1.59888	0.023598
IM30*	210	232	LAALKASMAGGALPGTSAATPQL	2096.13	8.88896	0.003362	0	0	0
IM30*	210	232	LAALKASMAGGALPGTSAATPQL	2096.13	8.92738	0.002088	10	13.1562	0.119211
IM30*	210	232	LAALKASMAGGALPGTSAATPQL	2096.13	8.92746	0.019162	95	12.7182	0.114556
IM30*	210	232	LAALKASMAGGALPGTSAATPQL	2096.13	8.91648	0.007361	1000	12.6004	0.088228
IM30*	210	232	LAALKASMAGGALPGTSAATPQL	2096.13	8.90933	0.007897	10000	12.4737	0.07276
IM30	210	232	LAALKASMAGGALPGTSAATPQL	2096.13	8.89493	0.004669	0	0	0
IM30	210	232	LAALKASMAGGALPGTSAATPQL	2096.13	8.91875	0.007302	10	10.2887	0.062328
IM30	210	232	LAALKASMAGGALPGTSAATPQL	2096.13	8.91732	0.007544	95	10.5505	0.127005
IM30	210	232	LAALKASMAGGALPGTSAATPQL	2096.13	8.92939	0.004377	1000	11.3358	0.099956
IM30	210	232	LAALKASMAGGALPGTSAATPQL	2096.13	8.91028	0.005505	10000	12.0537	0.055012
IM30*	211	217	AALKASM	690.373	7.01858	0.005362	0	0	0
IM30*	211	217	AALKASM	690.373	7.06073	0.005087	10	3.80334	0.025024
IM30*	211	217	AALKASM	690.373	7.06199	0.008913	95	3.72468	0.025688
IM30*	211	217	AALKASM	690.373	7.06224	0.003055	1000	3.67883	0.013764
IM30*	211	217	AALKASM	690.373	7.0551	0.005	10000	3.58207	0.037925
IM30	211	217	AALKASM	690.373	7.05753	0.005473	0	0	0
IM30	211	217	AALKASM	690.373	7.07573	0.007374	10	1.49337	0.028654
IM30	211	217	AALKASM	690.373	7.08819	0.005722	95	2.21809	0.014213
IM30	211	217	AALKASM	690.373	7.08121	0.006236	1000	2.84143	0.042287
IM30	211	217	AALKASM	690.373	7.07746	0.005228	10000	3.33736	0.03691
IM30*	213	232	LKASMAGGALPGTSAATPQL	1840.97	8.57059	0.006008	0	0	0
IM30*	213	232	LKASMAGGALPGTSAATPQL	1840.97	8.59688	0.000582	10	10.6745	0.08318
IM30*	213	232	LKASMAGGALPGTSAATPQL	1840.97	8.59122	0.005701	95	10.3118	0.083707
IM30*	213	232	LKASMAGGALPGTSAATPQL	1840.97	8.59218	0.006393	1000	10.1437	0.043851
IM30*	213	232	LKASMAGGALPGTSAATPQL	1840.97	8.58464	0.006595	10000	10.0541	0.040742
IM30	213	232	LKASMAGGALPGTSAATPQL	1840.97	8.58527	0.00273	0	0	0
IM30	213	232	LKASMAGGALPGTSAATPQL	1840.97	8.59335	0.002631	10	10.0109	0.063289
IM30	213	232	LKASMAGGALPGTSAATPQL	1840.97	8.59497	0.00173	95	10.1036	0.090231
IM30	213	232	LKASMAGGALPGTSAATPQL	1840.97	8.61089	0.018545	1000	10.3302	0.061694
IM30	213	232	LKASMAGGALPGTSAATPQL	1840.97	8.58994	0.005086	10000	10.2991	0.081225
IM30*	214	232	KASMAGGALPGTSAATPQL	1727.89	8.38701	0.004879	0	0	0
IM30*	214	232	KASMAGGALPGTSAATPQL	1727.89	8.42915	0.001383	10	8.36832	0.059246
IM30*	214	232	KASMAGGALPGTSAATPQL	1727.89	8.42739	0.008381	95	7.97715	0.052908
IM30*	214	232	KASMAGGALPGTSAATPQL	1727.89	8.42741	0.006155	1000	7.80686	0.072114
IM30*	214	232	KASMAGGALPGTSAATPQL	1727.89	8.42054	0.007057	10000	7.72135	0.021657
IM30	214	232	KASMAGGALPGTSAATPQL	1727.89	8.41312	0.004024	0	0	0
IM30	214	232	KASMAGGALPGTSAATPQL	1727.89	8.43583	0.006333	10	8.03435	0.030083
IM30	214	232	KASMAGGALPGTSAATPQL	1727.89	8.43968	0.00209	95	7.98437	0.065512
IM30	214	232	KASMAGGALPGTSAATPQL	1727.89	8.44236	0.00466	1000	7.95671	0.081194
IM30	214	232	KASMAGGALPGTSAATPQL	1727.89	8.43516	0.005148	10000	7.78629	0.10054
IM30*	218	232	AGGALPGTSAATPQL	1310.68	8.61738	0.004735	0	0	0
IM30*	218	232	AGGALPGTSAATPQL	1310.68	8.65312	0.00175	10	5.84922	0.050397
IM30*	218	232	AGGALPGTSAATPQL	1310.68	8.64759	0.010489	95	5.5627	0.043356
IM30*	218	232	AGGALPGTSAATPQL	1310.68	8.64318	0.0093	1000	5.33962	0.056554
IM30*	218	232	AGGALPGTSAATPQL	1310.68	8.63442	0.011632	10000	5.27486	0.017561
IM30	218	232	AGGALPGTSAATPQL	1310.68	8.64514	0.004084	0	0	0
IM30	218	232	AGGALPGTSAATPQL	1310.68	8.66812	0.007943	10	5.88559	0.033281
IM30	218	232	AGGALPGTSAATPQL	1310.68	8.6668	0.007029	95	5.58348	0.065998
IM30	218	232	AGGALPGTSAATPQL	1310.68	8.68078	0.009745	1000	5.57121	0.061843
IM30	218	232	AGGALPGTSAATPQL	1310.68	8.66238	0.008855	10000	5.41625	0.092638
IM30*	233	245	EAAPVDSSVPANN	1269.58	6.68648	0.00479	0	0	0
IM30*	233	245	EAAPVDSSVPANN	1269.58	6.71467	0.005728	10	5.36693	0.047792
IM30*	233	245	EAAPVDSSVPANN	1269.58	6.71728	0.007191	95	5.13194	0.057203
IM30*	233	245	EAAPVDSSVPANN	1269.58	6.71531	0.004374	1000	5.09775	0.032225
IM30*	233	245	EAAPVDSSVPANN	1269.58	6.70488	0.00444	10000	5.05057	0.034489
IM30	233	245	EAAPVDSSVPANN	1269.58	6.69135	0.006378	0	0	0
IM30	233	245	EAAPVDSSVPANN	1269.58	6.70295	0.01124	10	5.1924	0.064973
IM30	233	245	EAAPVDSSVPANN	1269.58	6.71495	0.004914	95	4.92173	0.043513
IM30	233	245	EAAPVDSSVPANN	1269.58	6.7115	0.00662	1000	4.89434	0.078777
IM30	233	245	EAAPVDSSVPANN	1269.58	6.70916	0.003213	10000	4.77541	0.056265
IM30*	233	249	EAAPVDSSVPANNASQD	1670.74	6.83646	0.001867	0	0	0
IM30*	233	249	EAAPVDSSVPANNASQD	1670.74	6.85325	0.004058	10	8.44928	0.075145
IM30*	233	249	EAAPVDSSVPANNASQD	1670.74	6.84995	0.007185	95	8.1713	0.058401
IM30*	233	249	EAAPVDSSVPANNASQD	1670.74	6.84843	0.003729	1000	8.03874	0.043308
IM30*	233	249	EAAPVDSSVPANNASQD	1670.74	6.8425	0.003637	10000	7.99642	0.027598
IM30	233	249	EAAPVDSSVPANNASQD	1670.74	6.84821	0.00341	0	0	0
IM30	233	249	EAAPVDSSVPANNASQD	1670.74	6.84454	0.005195	10	8.64802	0.050127
IM30	233	249	EAAPVDSSVPANNASQD	1670.74	6.8522	0.001744	95	8.23493	0.114689
IM30	233	249	EAAPVDSSVPANNASQD	1670.74	6.85086	0.007576	1000	8.19589	0.114881
IM30	233	249	EAAPVDSSVPANNASQD	1670.74	6.85428	0.00285	10000	7.70194	0.108587
IM30*	233	250	EAAPVDSSVPANNASQDD	1785.76	6.91341	0.006775	0	0	0
IM30*	233	250	EAAPVDSSVPANNASQDD	1785.76	6.9428	0.008134	10	7.9109	0.079074
IM30*	233	250	EAAPVDSSVPANNASQDD	1785.76	6.94758	0.010085	95	7.58286	0.102015
IM30*	233	250	EAAPVDSSVPANNASQDD	1785.76	6.94789	0.005949	1000	7.45978	0.065221
IM30*	233	250	EAAPVDSSVPANNASQDD	1785.76	6.93891	0.003779	10000	7.42147	0.044471
IM30	233	250	EAAPVDSSVPANNASQDD	1785.76	6.9336	0.007104	0	0	0
IM30	233	250	EAAPVDSSVPANNASQDD	1785.76	6.93348	0.010768	10	8.06916	0.054457
IM30	233	250	EAAPVDSSVPANNASQDD	1785.76	6.94156	0.005777	95	7.73331	0.162675
IM30	233	250	EAAPVDSSVPANNASQDD	1785.76	6.94115	0.007581	1000	7.70214	0.067138
IM30	233	250	EAAPVDSSVPANNASQDD	1785.76	6.9359	0.005024	10000	7.51468	0.090197
IM30*	233	251	EAAPVDSSVPANNASQDDA	1856.8	7.01768	0.006683	0	0	0
IM30*	233	251	EAAPVDSSVPANNASQDDA	1856.8	7.03883	0.003916	10	8.81869	0.069361
IM30*	233	251	EAAPVDSSVPANNASQDDA	1856.8	7.04318	0.011182	95	8.51801	0.078915
IM30*	233	251	EAAPVDSSVPANNASQDDA	1856.8	7.03876	0.006791	1000	8.35204	0.036697
IM30*	233	251	EAAPVDSSVPANNASQDDA	1856.8	7.03198	0.006156	10000	8.26658	0.036465
IM30	233	251	EAAPVDSSVPANNASQDDA	1856.8	7.0326	0.005213	0	0	0
IM30	233	251	EAAPVDSSVPANNASQDDA	1856.8	7.03151	0.010814	10	9.0267	0.03537
IM30	233	251	EAAPVDSSVPANNASQDDA	1856.8	7.03972	0.005296	95	8.63296	0.088252
IM30	233	251	EAAPVDSSVPANNASQDDA	1856.8	7.03891	0.006718	1000	8.53737	0.0759
IM30	233	251	EAAPVDSSVPANNASQDDA	1856.8	7.03531	0.005219	10000	8.42941	0.098451
IM30*	233	254	EAAPVDSSVPANNASQDDAVID	2183.98	7.92819	0.00454	0	0	0
IM30*	233	254	EAAPVDSSVPANNASQDDAVID	2183.98	7.94508	0.002173	10	11.1603	0.043495
IM30*	233	254	EAAPVDSSVPANNASQDDAVID	2183.98	7.94344	0.002729	95	10.9978	0.035019
IM30*	233	254	EAAPVDSSVPANNASQDDAVID	2183.98	7.94342	0.00701	1000	10.8797	0.04146
IM30*	233	254	EAAPVDSSVPANNASQDDAVID	2183.98	7.93685	0.006399	10000	10.7942	0.026183
IM30	233	254	EAAPVDSSVPANNASQDDAVID	2183.98	7.95299	0.003736	0	0	0
IM30	233	254	EAAPVDSSVPANNASQDDAVID	2183.98	7.94909	0.006181	10	11.2053	0.065081
IM30	233	254	EAAPVDSSVPANNASQDDAVID	2183.98	7.95453	0.002405	95	10.9699	0.068383
IM30	233	254	EAAPVDSSVPANNASQDDAVID	2183.98	7.96054	0.008166	1000	10.8953	0.055462
IM30	233	254	EAAPVDSSVPANNASQDDAVID	2183.98	7.95065	0.003534	10000	10.7499	0.111411
IM30*	233	255	EAAPVDSSVPANNASQDDAVIDQ	2312.04	7.84446	0.00703	0	0	0
IM30*	233	255	EAAPVDSSVPANNASQDDAVIDQ	2312.04	7.85887	0.00349	10	11.8173	0.069256
IM30*	233	255	EAAPVDSSVPANNASQDDAVIDQ	2312.04	7.85256	0.002932	95	11.6145	0.106066
IM30*	233	255	EAAPVDSSVPANNASQDDAVIDQ	2312.04	7.86039	0.0045	1000	11.4693	0.050532
IM30*	233	255	EAAPVDSSVPANNASQDDAVIDQ	2312.04	7.85482	0.007143	10000	11.3459	0.01682
IM30	233	255	EAAPVDSSVPANNASQDDAVIDQ	2312.04	7.86338	0.003304	0	0	0
IM30	233	255	EAAPVDSSVPANNASQDDAVIDQ	2312.04	7.86009	0.005427	10	11.8007	0.062579
IM30	233	255	EAAPVDSSVPANNASQDDAVIDQ	2312.04	7.86638	0.001997	95	11.5655	0.093967
IM30	233	255	EAAPVDSSVPANNASQDDAVIDQ	2312.04	7.86788	0.008205	1000	11.5603	0.097767
IM30	233	255	EAAPVDSSVPANNASQDDAVIDQ	2312.04	7.8625	0.005986	10000	11.4293	0.093129
IM30*	233	256	EAAPVDSSVPANNASQDDAVIDQE	2441.08	7.95423	0.004389	0	0	0
IM30*	233	256	EAAPVDSSVPANNASQDDAVIDQE	2441.08	7.9642	0.007319	10	12.6058	0.082897
IM30*	233	256	EAAPVDSSVPANNASQDDAVIDQE	2441.08	7.96328	0.007684	95	12.3407	0.040568
IM30*	233	256	EAAPVDSSVPANNASQDDAVIDQE	2441.08	7.96732	0.013291	1000	12.239	0.050837
IM30*	233	256	EAAPVDSSVPANNASQDDAVIDQE	2441.08	7.95391	0.004936	10000	12.1805	0.019449
IM30	233	256	EAAPVDSSVPANNASQDDAVIDQE	2441.08	7.96507	0.004883	0	0	0
IM30	233	256	EAAPVDSSVPANNASQDDAVIDQE	2441.08	7.95857	0.005999	10	12.5879	0.070672
IM30	233	256	EAAPVDSSVPANNASQDDAVIDQE	2441.08	7.96984	0.007168	95	12.3678	0.119396
IM30	233	256	EAAPVDSSVPANNASQDDAVIDQE	2441.08	7.97185	0.013811	1000	12.3051	0.086993
IM30	233	256	EAAPVDSSVPANNASQDDAVIDQE	2441.08	7.96416	0.005712	10000	12.1905	0.093562
IM30*	233	257	EAAPVDSSVPANNASQDDAVIDQEL	2554.17	9.07678	0.002009	0	0	0
IM30*	233	257	EAAPVDSSVPANNASQDDAVIDQEL	2554.17	9.08311	0.002967	10	12.9824	0.102289
IM30*	233	257	EAAPVDSSVPANNASQDDAVIDQEL	2554.17	9.07608	0.00752	95	12.8883	0.08894
IM30*	233	257	EAAPVDSSVPANNASQDDAVIDQEL	2554.17	9.07395	0.009846	1000	12.7859	0.03657
IM30*	233	257	EAAPVDSSVPANNASQDDAVIDQEL	2554.17	9.06889	0.007233	10000	12.6506	0.025354
IM30	233	257	EAAPVDSSVPANNASQDDAVIDQEL	2554.17	9.07932	0.003815	0	0	0
IM30	233	257	EAAPVDSSVPANNASQDDAVIDQEL	2554.17	9.07362	0.007222	10	13.0874	0.085017
IM30	233	257	EAAPVDSSVPANNASQDDAVIDQEL	2554.17	9.06943	0.007296	95	12.9753	0.073813
IM30	233	257	EAAPVDSSVPANNASQDDAVIDQEL	2554.17	9.08334	0.004697	1000	12.9049	0.053359
IM30	233	257	EAAPVDSSVPANNASQDDAVIDQEL	2554.17	9.06512	0.00675	10000	12.7477	0.116072
IM30*	236	257	PVDSSVPANNASQDDAVIDQEL	2283.05	9.09682	0.004473	0	0	0
IM30*	236	257	PVDSSVPANNASQDDAVIDQEL	2283.05	9.1055	0.005412	10	11.6156	0.145258
IM30*	236	257	PVDSSVPANNASQDDAVIDQEL	2283.05	9.09633	0.00817	95	11.5141	0.04281
IM30*	236	257	PVDSSVPANNASQDDAVIDQEL	2283.05	9.09733	0.007027	1000	11.4278	0.108866
IM30*	236	257	PVDSSVPANNASQDDAVIDQEL	2283.05	9.09648	0.00541	10000	11.2698	0.024273
IM30	236	257	PVDSSVPANNASQDDAVIDQEL	2283.05	9.09471	0.004298	0	0	0
IM30	236	257	PVDSSVPANNASQDDAVIDQEL	2283.05	9.10136	0.00526	10	11.2654	0.126641
IM30	236	257	PVDSSVPANNASQDDAVIDQEL	2283.05	9.09281	0.001029	95	11.3878	0.012313
IM30	236	257	PVDSSVPANNASQDDAVIDQEL	2283.05	9.10399	0.003807	1000	11.3114	0.053792
IM30	236	257	PVDSSVPANNASQDDAVIDQEL	2283.05	9.09332	0.011227	10000	11.1883	0.025281
IM30*	239	257	SSVPANNASQDDAVIDQEL	1971.9	8.98524	0.006823	0	0	0
IM30*	239	257	SSVPANNASQDDAVIDQEL	1971.9	9.0031	0.004581	10	9.95158	0.065224
IM30*	239	257	SSVPANNASQDDAVIDQEL	1971.9	8.99681	0.010419	95	9.87016	0.075936
IM30*	239	257	SSVPANNASQDDAVIDQEL	1971.9	8.99603	0.008215	1000	9.75182	0.033302
IM30*	239	257	SSVPANNASQDDAVIDQEL	1971.9	8.99186	0.005897	10000	9.68733	0.02545
IM30	239	257	SSVPANNASQDDAVIDQEL	1971.9	8.98711	0.006416	0	0	0
IM30	239	257	SSVPANNASQDDAVIDQEL	1971.9	8.99857	0.007371	10	9.91553	0.057284
IM30	239	257	SSVPANNASQDDAVIDQEL	1971.9	8.99457	0.001544	95	9.82533	0.074878
IM30	239	257	SSVPANNASQDDAVIDQEL	1971.9	9.00632	0.003698	1000	9.71739	0.064322
IM30	239	257	SSVPANNASQDDAVIDQEL	1971.9	8.99353	0.009145	10000	9.56277	0.112198
IM30*	242	249	PANNASQD	815.34	6.82741	0.002302	0	0	0
IM30*	242	249	PANNASQD	815.34	6.84488	0.004832	10	4.33207	0.029978
IM30*	242	249	PANNASQD	815.34	6.84359	0.00714	95	4.17196	0.042918
IM30*	242	249	PANNASQD	815.34	6.84226	0.003371	1000	4.11657	0.044851
IM30*	242	249	PANNASQD	815.34	6.83542	0.003986	10000	4.06017	0.027431
IM30	242	249	PANNASQD	815.34	6.83814	0.004777	0	0	0
IM30	242	249	PANNASQD	815.34	6.83979	0.006956	10	4.25798	0.011493
IM30	242	249	PANNASQD	815.34	6.8486	0.004538	95	4.04016	0.056809
IM30	242	249	PANNASQD	815.34	6.84615	0.005426	1000	4.00802	0.058583
IM30	242	249	PANNASQD	815.34	6.84618	0.002081	10000	3.84067	0.067797
IM30*	242	250	PANNASQDD	930.367	6.91621	0.004724	0	0	0
IM30*	242	250	PANNASQDD	930.367	6.93767	0.004532	10	4.6611	0.042706
IM30*	242	250	PANNASQDD	930.367	6.9347	0.005203	95	4.50738	0.045045
IM30*	242	250	PANNASQDD	930.367	6.9348	0.003518	1000	4.44342	0.03918
IM30*	242	250	PANNASQDD	930.367	6.9287	0.004034	10000	4.38244	0.023483
IM30	242	250	PANNASQDD	930.367	6.93045	0.005858	0	0	0
IM30	242	250	PANNASQDD	930.367	6.93132	0.006411	10	4.5802	0.02155
IM30	242	250	PANNASQDD	930.367	6.93772	0.001666	95	4.32275	0.082973
IM30	242	250	PANNASQDD	930.367	6.93805	0.005111	1000	4.30024	0.046543
IM30	242	250	PANNASQDD	930.367	6.93849	0.004205	10000	4.12394	0.072678
IM30*	250	254	DAVID	531.253	7.16878	0.004226	0	0	0
IM30*	250	254	DAVID	531.253	7.18877	0.006585	10	1.76825	0.029624
IM30*	250	254	DAVID	531.253	7.19558	0.007811	95	1.86621	0.014841
IM30*	250	254	DAVID	531.253	7.19568	0.004131	1000	1.82835	0.01741
IM30*	250	254	DAVID	531.253	7.1857	0.007006	10000	1.80551	0.012513
IM30	250	254	DAVID	531.253	7.18907	0.007695	0	0	0
IM30	250	254	DAVID	531.253	7.19078	0.011392	10	1.76895	0.037719
IM30	250	254	DAVID	531.253	7.20948	0.011372	95	1.93421	0.009694
IM30	250	254	DAVID	531.253	7.19882	0.008959	1000	1.9267	0.014083
IM30	250	254	DAVID	531.253	7.19545	0.003128	10000	1.84869	0.038528
IM30*	250	255	DAVIDQ	659.312	6.9144	0.004926	0	0	0
IM30*	250	255	DAVIDQ	659.312	6.93774	0.008417	10	2.47995	0.004422
IM30*	250	255	DAVIDQ	659.312	6.9414	0.007147	95	2.56223	0.013689
IM30*	250	255	DAVIDQ	659.312	6.94132	0.002427	1000	2.48686	0.037719
IM30*	250	255	DAVIDQ	659.312	6.93407	0.004442	10000	2.49534	0.03822
IM30	250	255	DAVIDQ	659.312	6.92936	0.005843	0	0	0
IM30	250	255	DAVIDQ	659.312	6.92652	0.011228	10	2.45942	0.020704
IM30	250	255	DAVIDQ	659.312	6.94527	0.011	95	2.58437	0.022098
IM30	250	255	DAVIDQ	659.312	6.93533	0.009406	1000	2.60645	0.027792
IM30	250	255	DAVIDQ	659.312	6.93373	0.004498	10000	2.45592	0.03594
IM30*	250	256	DAVIDQE	788.355	7.17913	0.003498	0	0	0
IM30*	250	256	DAVIDQE	788.355	7.19414	0.005078	10	3.15875	0.013746
IM30*	250	256	DAVIDQE	788.355	7.19878	0.008446	95	3.21609	0.014009
IM30*	250	256	DAVIDQE	788.355	7.19609	0.004612	1000	3.17866	0.010792
IM30*	250	256	DAVIDQE	788.355	7.19018	0.004928	10000	3.15117	0.016117
IM30	250	256	DAVIDQE	788.355	7.19201	0.004332	0	0	0
IM30	250	256	DAVIDQE	788.355	7.19582	0.006756	10	3.15931	0.018557
IM30	250	256	DAVIDQE	788.355	7.20629	0.005827	95	3.27319	0.023629
IM30	250	256	DAVIDQE	788.355	7.20425	0.008178	1000	3.28463	0.056163
IM30	250	256	DAVIDQE	788.355	7.19949	0.005527	10000	3.19158	0.098293
IM30*	250	257	DAVIDQEL	901.439	8.90582	0.006511	0	0	0
IM30*	250	257	DAVIDQEL	901.439	8.93	0.001468	10	2.50196	0.023958
IM30*	250	257	DAVIDQEL	901.439	8.92369	0.008073	95	2.58476	0.013072
IM30*	250	257	DAVIDQEL	901.439	8.92393	0.005532	1000	2.57134	0.024286
IM30*	250	257	DAVIDQEL	901.439	8.91562	0.005126	10000	2.55136	0.009072
IM30	250	257	DAVIDQEL	901.439	8.91537	0.004469	0	0	0
IM30	250	257	DAVIDQEL	901.439	8.92629	0.006817	10	2.51311	0.019317
IM30	250	257	DAVIDQEL	901.439	8.9226	0.004526	95	2.6203	0.064153
IM30	250	257	DAVIDQEL	901.439	8.93401	0.005357	1000	2.62013	0.035025
IM30	250	257	DAVIDQEL	901.439	8.92165	0.006094	10000	2.50195	0.085337
IM30*	251	260	AVIDQELDDL	1129.55	9.827	0.006682	0	0	0
IM30*	251	260	AVIDQELDDL	1129.55	9.84781	0.001997	10	3.89	0.063348
IM30*	251	260	AVIDQELDDL	1129.55	9.83355	0.010753	95	4.11172	0.043212
IM30*	251	260	AVIDQELDDL	1129.55	9.83978	0.007961	1000	4.09753	0.013059
IM30*	251	260	AVIDQELDDL	1129.55	9.8297	0.005929	10000	4.07937	0.017063
IM30	251	260	AVIDQELDDL	1129.55	9.82587	0.004336	0	0	0
IM30	251	260	AVIDQELDDL	1129.55	9.8369	0.005016	10	4.0951	0.053355
IM30	251	260	AVIDQELDDL	1129.55	9.82829	0.00854	95	4.2087	0.007456
IM30	251	260	AVIDQELDDL	1129.55	9.84432	0.003427	1000	4.1905	0.056094
IM30	251	260	AVIDQELDDL	1129.55	9.8296	0.006707	10000	4.04962	0.054162
IM30*	252	257	VIDQEL	715.375	8.35087	0.00514	0	0	0
IM30*	252	257	VIDQEL	715.375	8.39041	0.000697	10	2.37339	0.028429
IM30*	252	257	VIDQEL	715.375	8.39067	0.008366	95	2.35312	0.032754
IM30*	252	257	VIDQEL	715.375	8.38806	0.005874	1000	2.3398	0.02952
IM30*	252	257	VIDQEL	715.375	8.38112	0.007015	10000	2.30821	0.01202
IM30	252	257	VIDQEL	715.375	8.37544	0.005381	0	0	0
IM30	252	257	VIDQEL	715.375	8.39382	0.005676	10	2.39469	0.01116
IM30	252	257	VIDQEL	715.375	8.39771	0.00219	95	2.33381	0.050581
IM30	252	257	VIDQEL	715.375	8.40291	0.005339	1000	2.33291	0.028968
IM30	252	257	VIDQEL	715.375	8.39447	0.005298	10000	2.23192	0.046337
IM30*	255	260	QELDDL	731.333	8.87266	0.006592	0	0	0
IM30*	255	260	QELDDL	731.333	8.90221	0.001578	10	1.9952	0.026995
IM30*	255	260	QELDDL	731.333	8.89788	0.00782	95	2.13952	0.022326
IM30*	255	260	QELDDL	731.333	8.89754	0.006536	1000	2.10771	0.022729
IM30*	255	260	QELDDL	731.333	8.88889	0.00734	10000	2.08768	0.021994
IM30	255	260	QELDDL	731.333	8.88469	0.004607	0	0	0
IM30	255	260	QELDDL	731.333	8.90189	0.004748	10	2.24827	0.021907
IM30	255	260	QELDDL	731.333	8.8999	0.003241	95	2.21285	0.006899
IM30	255	260	QELDDL	731.333	8.91008	0.004398	1000	2.22692	0.015402
IM30	255	260	QELDDL	731.333	8.89675	0.005883	10000	2.14516	0.021042
IM30*	256	260	ELDDL	603.275	8.84314	0.007191	0	0	0
IM30*	256	260	ELDDL	603.275	8.87076	0.004799	10	1.08067	0.017796
IM30*	256	260	ELDDL	603.275	8.87389	0.008805	95	1.13759	0.012773
IM30*	256	260	ELDDL	603.275	8.87763	0.005398	1000	1.10271	0.013602
IM30*	256	260	ELDDL	603.275	8.8682	0.006318	10000	1.08946	0.012284
IM30	256	260	ELDDL	603.275	8.85676	0.005176	0	0	0
IM30	256	260	ELDDL	603.275	8.87901	0.005294	10	1.16352	0.016967
IM30	256	260	ELDDL	603.275	8.87831	0.004074	95	1.20303	0.015086
IM30	256	260	ELDDL	603.275	8.8877	0.005196	1000	1.20981	0.02553
IM30	256	260	ELDDL	603.275	8.87522	0.006147	10000	1.14796	0.018542
